# Supplementary material for: 4-Butyl­anilinium perchlorate
Source: Acta Crystallogr Sect E Struct Rep Online. 2011 Jun 18;67(Pt 7):o1690. doi: 10.1107/S1600536811022860 (PMC3151883; doi:10.1107/S1600536811022860)
Supplement: Supplementary file 1 [file e-67-o1690-sup1.cif]

##############################################################################
#                                                                            #
# This CIF contains the data in a paper accepted for publication in          #
# Acta Crystallographica Section E. It conforms to the requirements of       #
# Notes for Authors for Acta Crystallographica Section E, and has been       #
# peer reviewed under the auspices of the IUCr Commission on Journals.       #
#                                                                            #
# Full details of the Crystallographic Information File format               #
# are given in the paper "The Crystallographic Information File (CIF):       #
# a New Standard Archive File for Crystallography" by S. R. Hall, F. H.      #
# Allen and I. D. Brown [Acta Cryst. (1991), A47, 655-685].                  #
#                                                                            #
# The current version of the core CIF dictionary is obtainable from          #
# ftp://ftp.iucr.org/pub/cif_core.dic.                                       #
#                                                                            #
# Software is freely available for graphical display of the structure(s)     #
# in this CIF. For information consult the CIF software page                 #
# http://www.iucr.org/resources/cif/software.                                #
#                                                                            #
# This file may be used for bona fide research purposes within the           #
# scientific community so long as proper attribution is given to the journal # 
# article from which it was obtained.                                        #
#                                                                            #
##############################################################################
data_I
_audit_creation_method     SHELXL-97
_chemical_name_systematic
;
4-Butylanilinium perchlorate
;
_chemical_name_common     ?
_chemical_formula_moiety     'C10 H16 N +, Cl O4 -'
_chemical_formula_sum     'C10 H16 Cl N O4'
_chemical_formula_iupac     'C10 H16 N +, Cl O4 -'
_chemical_formula_weight     249.69
_chemical_melting_point     ?
_symmetry_cell_setting     monoclinic
_symmetry_space_group_name_H-M     'P 21/m'
_symmetry_space_group_name_Hall     '-P 2yb'
loop_
    _symmetry_equiv_pos_as_xyz
    'x, y, z'
    '-x, y+1/2, -z'
    '-x, -y, -z'
    'x, -y-1/2, z'
_cell_length_a     4.8825(10)
_cell_length_b     7.9565(16)
_cell_length_c     15.452(3)
_cell_angle_alpha     90.00
_cell_angle_beta     97.35(3)
_cell_angle_gamma     90.00
_cell_volume     595.4(2)
_cell_formula_units_Z     2
_cell_measurement_reflns_used     1466
_cell_measurement_theta_min     3.69
_cell_measurement_theta_max     27.48
_cell_measurement_temperature     298(2)
_exptl_crystal_description     'block'
_exptl_crystal_colour     'Colorless'
_exptl_crystal_size_max     0.10
_exptl_crystal_size_mid     0.03
_exptl_crystal_size_min     0.03
_exptl_crystal_density_diffrn     1.393
_exptl_crystal_density_meas     ?
_exptl_crystal_density_method     'not measured'
_exptl_crystal_F_000     264
_exptl_absorpt_coefficient_mu     0.320
_exptl_absorpt_correction_type     multi-scan
_exptl_absorpt_process_details     '(CrystalClear; Rigaku, 2005)'
_exptl_absorpt_correction_T_min     0.910
_exptl_absorpt_correction_T_max     1.000
_exptl_special_details     ?
_diffrn_ambient_temperature     298(2)
_diffrn_radiation_type     MoK\a
_diffrn_radiation_wavelength     0.71073
_diffrn_radiation_source     'fine-focus sealed tube'
_diffrn_radiation_monochromator     graphite
_diffrn_measurement_device_type     'Rigaku Mercury2'
_diffrn_measurement_method     'CCD profile fitting'
_diffrn_detector_area_resol_mean     13.6612
_diffrn_reflns_number     6108
_diffrn_reflns_av_R_equivalents     0.0639
_diffrn_reflns_av_sigmaI/netI     0.0510
_diffrn_reflns_theta_min     3.69
_diffrn_reflns_theta_max     27.48
_diffrn_reflns_theta_full     27.48
_diffrn_measured_fraction_theta_max     0.998
_diffrn_measured_fraction_theta_full     0.998
_diffrn_reflns_limit_h_min     -6
_diffrn_reflns_limit_h_max     6
_diffrn_reflns_limit_k_min     -10
_diffrn_reflns_limit_k_max     10
_diffrn_reflns_limit_l_min     -19
_diffrn_reflns_limit_l_max     20
_diffrn_standards_number     ?
_diffrn_standards_interval_count     ?
_diffrn_standards_interval_time     ?
_diffrn_standards_decay_%     ?
_refine_special_details
;
 Refinement of F^2^ against ALL reflections.  The weighted R-factor wR and
 goodness of fit S are based on F^2^, conventional R-factors R are based
 on F, with F set to zero for negative F^2^. The threshold expression of
 F^2^ > 2sigma(F^2^) is used only for calculating R-factors(gt) etc. and is
 not relevant to the choice of reflections for refinement.  R-factors based
 on F^2^ are statistically about twice as large as those based on F, and R-
 factors based on ALL data will be even larger.
;
_reflns_number_total     1466
_reflns_number_gt     1102
_reflns_threshold_expression     I>2sigma(I)
_refine_ls_structure_factor_coef     Fsqd
_refine_ls_matrix_type     full
_refine_ls_R_factor_all     0.1068
_refine_ls_R_factor_gt     0.0840
_refine_ls_wR_factor_gt     0.2409
_refine_ls_wR_factor_ref     0.2548
_refine_ls_goodness_of_fit_ref     1.147
_refine_ls_restrained_S_all     1.146
_refine_ls_number_reflns     1466
_refine_ls_number_parameters     97
_refine_ls_number_restraints     2
_refine_ls_hydrogen_treatment     mixed
_refine_ls_weighting_scheme     calc
_refine_ls_weighting_details
         'calc w=1/[\s^2^(Fo^2^)+(0.1129P)^2^+1.2735P] where P=(Fo^2^+2Fc^2^)/3'
_atom_sites_solution_hydrogens     geom
_atom_sites_solution_primary     direct
_atom_sites_solution_secondary     difmap
_refine_ls_shift/su_max     0.000
_refine_ls_shift/su_mean     0.000
_refine_diff_density_max     0.801
_refine_diff_density_min     -0.391
_refine_ls_extinction_method     none
_refine_ls_extinction_coef     ?
loop_
    _atom_type_symbol
    _atom_type_description
    _atom_type_scat_dispersion_real
    _atom_type_scat_dispersion_imag
    _atom_type_scat_source
    'C' 'C' 0.0033 0.0016
                         'International Tables Vol C Tables 4.2.6.8 and 6.1.1.4'
    'H' 'H' 0.0000 0.0000
                         'International Tables Vol C Tables 4.2.6.8 and 6.1.1.4'
    'N' 'N' 0.0061 0.0033
                         'International Tables Vol C Tables 4.2.6.8 and 6.1.1.4'
    'O' 'O' 0.0106 0.0060
                         'International Tables Vol C Tables 4.2.6.8 and 6.1.1.4'
    'Cl' 'Cl' 0.1484 0.1585
                         'International Tables Vol C Tables 4.2.6.8 and 6.1.1.4'
_computing_data_collection     'CrystalClear (Rigaku, 2005)'
_computing_cell_refinement     'CrystalClear (Rigaku, 2005)'
_computing_data_reduction     'CrystalClear (Rigaku, 2005)'
_computing_structure_solution     'SHELXTL (Sheldrick, 2008)'
_computing_structure_refinement     'SHELXTL (Sheldrick, 2008)'
_computing_molecular_graphics     'SHELXTL (Sheldrick, 2008)'
_computing_publication_material     'SHELXTL (Sheldrick, 2008)'
loop_
    _atom_site_type_symbol
    _atom_site_label
    _atom_site_fract_x
    _atom_site_fract_y
    _atom_site_fract_z
    _atom_site_U_iso_or_equiv
    _atom_site_adp_type
    _atom_site_calc_flag
    _atom_site_refinement_flags
    _atom_site_occupancy
    _atom_site_symmetry_multiplicity
    _atom_site_disorder_assembly
    _atom_site_disorder_group
    Cl Cl1 0.6840(3) 0.2500 0.58920(10) 0.0330(5) Uani d S 1 2 . .
    O O3 0.7917(12) 0.2500 0.6775(3) 0.0577(14) Uani d S 1 2 . .
    O O2 0.7792(8) 0.1039(4) 0.5470(2) 0.0512(10) Uani d . 1 1 . .
    O O1 0.3918(11) 0.2500 0.5797(4) 0.0584(15) Uani d S 1 2 . .
    C C1 0.8370(13) 0.2500 0.3416(4) 0.0338(13) Uani d S 1 2 . .
    N N1 1.0745(12) 0.2500 0.4098(4) 0.0408(13) Uani d SD 1 2 . .
    H H1A 1.0715 0.2500 0.4653 0.061 Uiso d SRD 1 2 . .
    H H1B 1.1566 0.1543 0.4106 0.061 Uiso d RD 1 1 . .
    C C4 0.3891(14) 0.2500 0.2140(4) 0.0397(15) Uani d S 1 2 . .
    C C5 0.1577(18) 0.2500 0.1403(5) 0.055(2) Uani d S 1 2 . .
    H H5 0.053(13) 0.348(8) 0.144(4) 0.066 Uiso d . 1 1 . .
    C C2 0.7268(10) 0.0998(6) 0.3113(3) 0.0429(11) Uani d . 1 1 . .
    H H2 0.8012 -0.0013 0.3336 0.052 Uiso calc R 1 1 . .
    C C6 0.2653(17) 0.2500 0.0523(5) 0.0499(18) Uani d S 1 2 . .
    H H6 0.349(12) 0.155(7) 0.048(4) 0.060 Uiso d . 1 1 . .
    C C7 0.043(2) 0.2500 -0.0246(6) 0.067(3) Uani d S 1 2 . .
    H H7 -0.091(14) 0.344(8) -0.021(4) 0.081 Uiso d . 1 1 . .
    C C3 0.5053(11) 0.1013(6) 0.2476(3) 0.0461(12) Uani d . 1 1 . .
    H H3 0.4305 -0.0003 0.2263 0.055 Uiso calc R 1 1 . .
    C C8 0.151(3) 0.2500 -0.1102(6) 0.091(3) Uani d S 1 2 . .
    H H8A -0.0007 0.2500 -0.1562 0.136 Uiso d SR 1 2 . .
    H H8B 0.2620 0.3485 -0.1149 0.136 Uiso d R 1 1 . .
loop_
    _atom_site_aniso_label
    _atom_site_aniso_U_11
    _atom_site_aniso_U_22
    _atom_site_aniso_U_33
    _atom_site_aniso_U_12
    _atom_site_aniso_U_13
    _atom_site_aniso_U_23
    Cl1 0.0304(8) 0.0272(7) 0.0404(8) 0.000 0.0010(5) 0.000
    O3 0.071(4) 0.054(3) 0.045(3) 0.000 -0.002(2) 0.000
    O2 0.057(2) 0.0303(18) 0.068(2) 0.0049(15) 0.0126(17) -0.0083(16)
    O1 0.035(3) 0.049(3) 0.090(4) 0.000 0.006(3) 0.000
    C1 0.034(3) 0.035(3) 0.033(3) 0.000 0.008(2) 0.000
    N1 0.044(3) 0.036(3) 0.042(3) 0.000 0.002(2) 0.000
    C4 0.036(3) 0.051(4) 0.032(3) 0.000 0.006(3) 0.000
    C5 0.048(5) 0.069(5) 0.046(4) 0.000 -0.001(3) 0.000
    C2 0.048(3) 0.031(2) 0.049(3) -0.0007(19) 0.003(2) 0.0057(19)
    C6 0.050(5) 0.053(5) 0.046(4) 0.000 0.004(3) 0.000
    C7 0.089(7) 0.060(5) 0.047(5) 0.000 -0.014(4) 0.000
    C3 0.055(3) 0.036(3) 0.047(3) -0.009(2) 0.004(2) -0.004(2)
    C8 0.099(9) 0.120(10) 0.050(5) 0.000 -0.003(5) 0.000
_geom_special_details
;
 All esds (except the esd in the dihedral angle between two l.s. planes)
 are estimated using the full covariance matrix.  The cell esds are taken
 into account individually in the estimation of esds in distances, angles
 and torsion angles; correlations between esds in cell parameters are only
 used when they are defined by crystal symmetry.  An approximate (isotropic)
 treatment of cell esds is used for estimating esds involving l.s. planes.
;
loop_
    _geom_bond_atom_site_label_1
    _geom_bond_atom_site_label_2
    _geom_bond_site_symmetry_2
    _geom_bond_distance
    _geom_bond_publ_flag
    Cl1 O3 . 1.398(5) ?
    Cl1 O1 . 1.415(5) ?
    Cl1 O2 . 1.439(3) ?
    Cl1 O2 4_565 1.439(3) ?
    C1 C2 . 1.369(5) ?
    C1 C2 4_565 1.369(5) ?
    C1 N1 . 1.464(8) ?
    N1 H1A . 0.8600 ?
    N1 H1B . 0.8601 ?
    C4 C3 4_565 1.384(6) ?
    C4 C3 . 1.384(6) ?
    C4 C5 . 1.498(10) ?
    C5 C6 . 1.520(11) ?
    C5 H5 . 0.94(6) ?
    C2 C3 . 1.366(7) ?
    C2 H2 . 0.9300 ?
    C6 C7 . 1.503(12) ?
    C6 H6 . 0.86(6) ?
    C7 C8 . 1.486(15) ?
    C7 H7 . 1.00(7) ?
    C3 H3 . 0.9300 ?
    C8 H8A . 0.9601 ?
    C8 H8B . 0.9600 ?
loop_
    _geom_angle_atom_site_label_1
    _geom_angle_atom_site_label_2
    _geom_angle_atom_site_label_3
    _geom_angle_site_symmetry_1
    _geom_angle_site_symmetry_3
    _geom_angle
    _geom_angle_publ_flag
    O3 Cl1 O1 . . 110.5(4) ?
    O3 Cl1 O2 . . 109.8(2) ?
    O1 Cl1 O2 . . 109.4(2) ?
    O3 Cl1 O2 . 4_565 109.8(2) ?
    O1 Cl1 O2 . 4_565 109.4(2) ?
    O2 Cl1 O2 . 4_565 107.8(3) ?
    C2 C1 C2 . 4_565 121.7(6) ?
    C2 C1 N1 . . 119.2(3) ?
    C2 C1 N1 4_565 . 119.2(3) ?
    C1 N1 H1A . . 127.2 ?
    C1 N1 H1B . . 109.6 ?
    H1A N1 H1B . . 93.1 ?
    C3 C4 C3 4_565 . 117.4(6) ?
    C3 C4 C5 4_565 . 121.2(3) ?
    C3 C4 C5 . . 121.2(3) ?
    C4 C5 C6 . . 111.5(7) ?
    C4 C5 H5 . . 108(4) ?
    C6 C5 H5 . . 108(4) ?
    C3 C2 C1 . . 118.6(4) ?
    C3 C2 H2 . . 120.7 ?
    C1 C2 H2 . . 120.7 ?
    C7 C6 C5 . . 114.2(8) ?
    C7 C6 H6 . . 104(4) ?
    C5 C6 H6 . . 107(4) ?
    C8 C7 C6 . . 113.6(10) ?
    C8 C7 H7 . . 111(4) ?
    C6 C7 H7 . . 112(4) ?
    C2 C3 C4 . . 121.8(5) ?
    C2 C3 H3 . . 119.1 ?
    C4 C3 H3 . . 119.1 ?
    C7 C8 H8A . . 109.3 ?
    C7 C8 H8B . . 109.6 ?
    H8A C8 H8B . . 109.5 ?
loop_
    _geom_torsion_atom_site_label_1
    _geom_torsion_atom_site_label_2
    _geom_torsion_atom_site_label_3
    _geom_torsion_atom_site_label_4
    _geom_torsion_site_symmetry_1
    _geom_torsion_site_symmetry_2
    _geom_torsion_site_symmetry_3
    _geom_torsion_site_symmetry_4
    _geom_torsion
    _geom_torsion_publ_flag
    C3 C4 C5 C6 4_565 . . . 88.1(6) ?
    C3 C4 C5 C6 . . . . -88.1(6) ?
    C2 C1 C2 C3 4_565 . . . 1.6(10) ?
    N1 C1 C2 C3 . . . . -180.0(5) ?
    C4 C5 C6 C7 . . . . 180.0 ?
    C5 C6 C7 C8 . . . . 180.0 ?
    C1 C2 C3 C4 . . . . -0.6(9) ?
    C3 C4 C3 C2 4_565 . . . -0.3(10) ?
    C5 C4 C3 C2 . . . . 176.1(6) ?
loop_
    _geom_hbond_atom_site_label_D
    _geom_hbond_atom_site_label_H
    _geom_hbond_atom_site_label_A
    _geom_hbond_site_symmetry_A
    _geom_hbond_distance_DH
    _geom_hbond_distance_HA
    _geom_hbond_distance_DA
    _geom_hbond_angle_DHA
    N1 H1A O1 1_655 0.86 2.21 2.873(8) 134
    N1 H1A O2 . 0.86 2.33 2.951(7) 129
    N1 H1A O2 4_565 0.86 2.33 2.951(7) 129
    N1 H1B O2 3_756 0.86 2.17 2.960(4) 153
_iucr_refine_instructions_details
;
TITL 1 in P2(1)/m
CELL 0.71073   4.8825   7.9565  15.4523  90.000  97.345  90.000
ZERR    2.00   0.0010   0.0016   0.0031   0.000   0.030   0.000
LATT  1
SYMM -X, 0.5+Y, -Z
SFAC C H N O CL
UNIT 20 32 2 8 2
L.S. 8
BOND $H
FMAP 2
PLAN 20
ACTA
DFIX 0.86 0.002 N1 H1A N1 H1B
EQIV $1 x+1, y, z
EQIV $2 x, -y+1/2, z
EQIV $3 -x+2, -y, -z+1
HTAB N1 O1_$1
HTAB N1 O2_$2
HTAB N1 O2_$3
HTAB N1 O2
conf
WGHT    0.112900    1.273500
FVAR       0.62268
CL1   5    0.683985    0.250000    0.589203    10.50000    0.03042    0.02724 =
         0.04037    0.00000    0.00102    0.00000
O3    4    0.791680    0.250000    0.677480    10.50000    0.07125    0.05443 =
         0.04510    0.00000   -0.00151    0.00000
O2    4    0.779194    0.103919    0.547022    11.00000    0.05654    0.03025 =
         0.06805   -0.00826    0.01262    0.00491
O1    4    0.391822    0.250000    0.579682    10.50000    0.03516    0.04920 =
         0.09048    0.00000    0.00633    0.00000
C1    1    0.837017    0.250000    0.341619    10.50000    0.03416    0.03476 =
         0.03327    0.00000    0.00783    0.00000
N1    3    1.074512    0.250000    0.409787    10.50000    0.04353    0.03633 =
         0.04179    0.00000    0.00249    0.00000
AFIX   3
H1A   2    1.071517    0.250000    0.465314    10.50000   -1.50000
H1B   2    1.156615    0.154274    0.410573    11.00000   -1.50000
AFIX   0
C4    1    0.389060    0.250000    0.214021    10.50000    0.03617    0.05140 =
         0.03198    0.00000    0.00564    0.00000
C5    1    0.157695    0.250000    0.140334    10.50000    0.04816    0.06932 =
         0.04578    0.00000   -0.00060    0.00000
AFIX   2
H5    2    0.053238    0.347702    0.144322    11.00000   -1.20000
AFIX   0
C2    1    0.726774    0.099784    0.311284    11.00000    0.04834    0.03095 =
         0.04859    0.00572    0.00269   -0.00067
AFIX  43
H2    2    0.801187   -0.001268    0.333553    11.00000   -1.20000
AFIX   0
C6    1    0.265341    0.250000    0.052313    10.50000    0.05039    0.05274 =
         0.04596    0.00000    0.00430    0.00000
AFIX   2
H6    2    0.349179    0.155362    0.048111    11.00000   -1.20000
AFIX   0
C7    1    0.043111    0.250000   -0.024579    10.50000    0.08933    0.06000 =
         0.04674    0.00000   -0.01367    0.00000
AFIX   2
H7    2   -0.090821    0.344147   -0.021317    11.00000   -1.20000
AFIX   0
C3    1    0.505280    0.101346    0.247647    11.00000    0.05512    0.03574 =
         0.04691   -0.00363    0.00407   -0.00896
AFIX  43
H3    2    0.430475   -0.000268    0.226317    11.00000   -1.20000
AFIX   0
C8    1    0.151319    0.250000   -0.110224    10.50000    0.09885    0.11997 =
         0.04960    0.00000   -0.00345    0.00000
AFIX   3
H8A   2   -0.000742    0.250000   -0.156234    10.50000   -1.50000
H8B   2    0.261968    0.348520   -0.114934    11.00000   -1.50000
HKLF 4
REM  1 in P2(1)/m
REM R1 =  0.0840 for   1102 Fo > 4sig(Fo)  and  0.1068 for all   1466 data
REM     97 parameters refined using      2 restraints
END
WGHT      0.1127      1.2760
REM Highest difference peak  0.801,  deepest hole -0.391,  1-sigma level  0.110
Q1    1   0.6646  0.2500  0.5134  10.50000  0.05    0.80
Q2    1   0.4054  0.2500  0.6431  10.50000  0.05    0.60
Q3    1  -0.0199  0.2500  0.1185  10.50000  0.05    0.60
Q4    1   0.2049  0.2500  0.5405  10.50000  0.05    0.48
Q5    1  -0.2088  0.2500 -0.0850  10.50000  0.05    0.43
Q6    1  -0.1076  0.2500  0.0285  10.50000  0.05    0.43
Q7    1   0.1436  0.2500 -0.1746  10.50000  0.05    0.42
Q8    1   0.5271  0.2500  0.7516  10.50000  0.05    0.41
Q9    1   0.8076  0.2500  0.6382  10.50000  0.05    0.40
Q10   1   0.6076  0.2500 -0.1391  10.50000  0.05    0.40
Q11   1   0.4564  0.2500  0.0393  10.50000  0.05    0.39
Q12   1   0.2201  0.2500 -0.0551  10.50000  0.05    0.38
Q13   1   1.1220  0.2500  0.2857  10.50000  0.05    0.36
Q14   1   0.7355  0.1043  0.4731  11.00000  0.05    0.36
Q15   1   0.1062  0.2500  0.2240  10.50000  0.05    0.35
Q16   1   0.6239  0.2500  0.1744  10.50000  0.05    0.35
Q17   1   1.3977  0.2500  0.4196  10.50000  0.05    0.35
Q18   1   0.9734  0.2500  0.3553  10.50000  0.05    0.34
Q19   1   1.3354  0.2500  0.4017  10.50000  0.05    0.33
Q20   1   0.3167  0.2500  0.5818  10.50000  0.05    0.32
;
data_global
_journal_date_recd_electronic     2011-06-09
_journal_date_accepted     2011-06-13
_journal_name_full     'Acta Crystallographica, Section E'
_journal_year     2011
_journal_volume     67
_journal_issue      7
_journal_page_first     o1690
_journal_page_last     o1690
_journal_paper_category     QO
_journal_coeditor_code     XU5241
_publ_contact_author_name     'Xing-Wei Cai'
_publ_contact_author_address
;
School of Biological and Chemical Engineering,
Jiangsu University of Science and Technology,
Zhenjiang, Jiangsu 212003, People's Republic of China
;
_publ_contact_author_email     cxwchem@yahoo.com.cn
_publ_contact_author_fax     '862552090626'
_publ_contact_author_phone     '862552090626'
_publ_section_title
;
4-Butylanilinium perchlorate
;
loop_
    _publ_author_name
    _publ_author_address
    'Xing-Wei Cai'
;
School of Biological and Chemical Engineering,
Jiangsu University of Science and Technology,
Zhenjiang, Jiangsu 212003, People's Republic of China
;
    'Hong-Fei Lu'
;
School of Biological and Chemical Engineering,
Jiangsu University of Science and Technology,
Zhenjiang, Jiangsu 212003, People's Republic of China
;
