# Supplementary material for: 4-Butyl­anilinium perchlorate
Source: Acta Crystallogr Sect E Struct Rep Online. 2011 Jun 18;67(Pt 7):o1690. doi: 10.1107/S1600536811022860 (PMC3151883; doi:10.1107/S1600536811022860)
Supplement: Supplementary file 2 [file e-67-o1690-Isup2.hkl]

# 
# h,k,l, Fc-squared, Fo-squared, sigma(Fo-squared) and status flag 
# 
data_I
_shelx_title ' 1 in P2(1)/m' 
_shelx_refln_list_code          4 
_shelx_F_calc_maximum      101.22 
_exptl_crystal_F_000       264.00 
_reflns_d_resolution_high  0.7701 
 
loop_ 
 _symmetry_equiv_pos_as_xyz 
 'x, y, z' 
 '-x, y+1/2, -z' 
 '-x, -y, -z' 
 'x, -y-1/2, z' 
 
_cell_length_a     4.8825 
_cell_length_b     7.9565 
_cell_length_c    15.4523 
_cell_angle_alpha  90.000 
_cell_angle_beta   97.345 
_cell_angle_gamma  90.000 
 
_shelx_F_squared_multiplier     1.000 
 
loop_ 
 _refln_index_h 
 _refln_index_k 
 _refln_index_l 
 _refln_F_squared_calc 
 _refln_F_squared_meas 
 _refln_F_squared_sigma 
 _refln_observed_status 
   1   0   0        9.53       19.06      1.00 o 
   2   0   0     1521.69     1432.45     15.41 o 
   3   0   0        0.52        1.73      3.83 o 
   4   0   0       10.52       37.43     13.36 o 
   5   0   0       17.09       23.96      6.06 o 
   6   0   0        8.63        6.20      5.48 o 
   1   1   0      456.51      462.65      6.39 o 
   2   1   0       39.79       99.42      3.42 o 
   3   1   0      829.37      784.41     25.34 o 
   4   1   0       32.22       33.96      4.01 o 
   5   1   0        7.21       10.44      3.52 o 
   6   1   0       21.09       25.99      5.80 o 
   0   2   0    10246.19    14376.00    142.32 o 
   1   2   0      183.10      163.84      4.03 o 
   2   2   0      202.44      178.13      4.98 o 
   3   2   0      155.11      144.19      3.42 o 
   4   2   0       96.18      114.75      8.57 o 
   5   2   0        6.11        3.13      3.07 o 
   6   2   0       11.69        8.53      4.71 o 
   1   3   0      534.69      617.19     11.47 o 
   2   3   0       66.01       52.52      1.96 o 
   3   3   0       31.96       37.44      6.63 o 
   4   3   0       59.38       59.54      6.94 o 
   5   3   0       61.61       57.51      7.85 o 
   6   3   0       15.71       16.20      5.75 o 
   0   4   0     1194.64     1609.56     25.87 o 
   1   4   0       27.04       36.98      2.27 o 
   2   4   0       24.25       30.75      1.97 o 
   3   4   0      177.22      169.96      7.56 o 
   4   4   0      135.10      189.63     19.32 o 
   5   4   0        3.04        7.49      4.08 o 
   1   5   0       46.34       33.27      2.32 o 
   2   5   0       42.95       48.16      3.30 o 
   3   5   0       99.45       91.48      4.20 o 
   4   5   0       28.58       36.36      5.48 o 
   5   5   0       12.57        9.04      4.15 o 
   0   6   0     2391.17     3067.15     60.30 o 
   1   6   0       22.83       28.04      2.55 o 
   2   6   0      188.13      194.14      6.17 o 
   3   6   0       20.46       26.28      3.53 o 
   4   6   0        2.29        0.48      1.99 o 
   5   6   0       12.75        5.24      4.36 o 
   1   7   0      272.91      268.10     16.45 o 
   2   7   0       11.45       19.34      2.58 o 
   3   7   0      144.25      134.12     10.70 o 
   4   7   0       11.30        6.77      4.44 o 
   0   8   0      639.39      799.01     34.25 o 
   1   8   0        4.31        5.59      2.76 o 
   2   8   0       55.92       71.77      5.43 o 
   3   8   0       13.71       17.51      4.78 o 
   1   9   0        2.22        3.63      3.13 o 
   2   9   0        5.98        6.46      3.55 o 
   3   9   0        6.05       11.28      4.80 o 
   0  10   0       17.61       27.08      9.23 o 
   1  10   0        0.54        6.46      4.35 o 
  -6   0   1        1.72       10.81      6.39 o 
  -5   0   1        0.22        2.59      4.06 o 
  -4   0   1       12.54       18.82      4.64 o 
  -3   0   1       33.55       28.80      2.09 o 
  -2   0   1      816.67     1247.23     16.82 o 
  -1   0   1     1109.28     1082.54     13.61 o 
   1   0   1        3.85        7.90      1.13 o 
   2   0   1      939.70      933.57     33.14 o 
   3   0   1       51.91       45.36      7.78 o 
   4   0   1       15.66       37.98      6.23 o 
   5   0   1       21.18       27.13      6.33 o 
   6   0   1        6.23        3.90      4.89 o 
  -6   1   1        4.19        6.61      4.19 o 
  -5   1   1       10.83        9.67      3.19 o 
  -4   1   1       20.98       29.06      3.37 o 
  -3   1   1      124.04      336.61     21.31 o 
  -2   1   1      205.77      151.40      2.98 o 
  -1   1   1     4067.57     3753.47     33.86 o 
   1   1   1     3366.45     3109.63     20.74 o 
   2   1   1      237.57      249.79      3.96 o 
   3   1   1      815.92      759.10     16.38 o 
   4   1   1       29.94       38.15      4.24 o 
   5   1   1        3.95        8.16      3.72 o 
   6   1   1       21.64       30.87      5.68 o 
  -6   2   1       20.28       23.49      5.21 o 
  -5   2   1       18.84       24.04      4.25 o 
  -4   2   1      159.56      159.89      7.57 o 
  -3   2   1      278.11      270.16      5.60 o 
  -2   2   1       12.25       71.23      1.91 o 
  -1   2   1     1974.90     1932.02     26.85 o 
   0   2   1      167.51      197.10      6.37 o 
   1   2   1      107.55       99.86      2.18 o 
   2   2   1       50.82       50.52      2.43 o 
   3   2   1       49.36       42.46      2.60 o 
   4   2   1        0.36       31.68     10.97 o 
   5   2   1       18.98       35.61      5.72 o 
   6   2   1        2.59       -0.94      3.30 o 
  -6   3   1        5.05        5.32      4.16 o 
  -5   3   1      142.92      136.27      9.04 o 
  -4   3   1      211.61      216.00      9.56 o 
  -3   3   1        7.25       21.08      2.02 o 
  -2   3   1       65.79       64.16      2.18 o 
  -1   3   1      177.87      245.88      6.92 o 
   0   3   1      706.92      905.83     10.13 o 
   1   3   1      713.34      689.31      9.50 o 
   2   3   1        0.11       -0.34      0.78 o 
   3   3   1       71.19       77.06      3.68 o 
   4   3   1        1.08       22.69     11.32 o 
   5   3   1        0.75        0.09      2.35 o 
  -5   4   1       27.13       44.53     14.51 o 
  -4   4   1      192.84      182.27      6.20 o 
  -3   4   1      252.72      256.56      6.75 o 
  -2   4   1      161.32      175.78      4.82 o 
  -1   4   1      764.81      841.56     11.34 o 
   0   4   1       28.05       24.27      1.66 o 
   1   4   1       42.05       41.73      5.23 o 
   2   4   1       20.07       21.08      1.79 o 
   3   4   1       58.13       46.89      3.74 o 
   4   4   1        0.17       31.63      8.15 o 
   5   4   1       18.43       44.00     13.57 o 
  -5   5   1       31.20       23.36      7.93 o 
  -4   5   1       51.30       59.99      4.00 o 
  -3   5   1        1.79       15.67      3.30 o 
  -2   5   1       58.46       69.72      3.54 o 
  -1   5   1      100.63       92.58      3.57 o 
   0   5   1       35.63       37.55      2.71 o 
   1   5   1      396.74      443.63     10.92 o 
   2   5   1        5.57        5.08      1.60 o 
   3   5   1      162.75      137.86      5.17 o 
   4   5   1       13.49       19.19      4.33 o 
   5   5   1        0.05        2.30      3.60 o 
  -5   6   1        1.29        1.19      3.83 o 
  -4   6   1       14.74       19.17      3.03 o 
  -3   6   1       51.26       42.32      4.91 o 
  -2   6   1       72.31      112.53      4.48 o 
  -1   6   1      120.54      117.93      4.37 o 
   0   6   1      466.26      552.85     11.20 o 
   1   6   1        3.67        0.55      1.13 o 
   2   6   1      135.15      126.02      5.20 o 
   3   6   1       23.80       28.36      3.99 o 
   4   6   1        7.79        1.74      3.24 o 
   5   6   1       16.21       13.56      5.81 o 
  -4   7   1        1.33        2.15      3.54 o 
  -3   7   1       12.44       38.17      8.47 o 
  -2   7   1       46.92       48.56      4.07 o 
  -1   7   1      365.77      400.22     33.18 o 
   0   7   1        7.66       18.94      2.24 o 
   1   7   1      266.13      257.34      7.17 o 
   2   7   1       11.91       15.33      3.63 o 
   3   7   1      188.53      152.93      7.31 o 
   4   7   1       19.48        7.30      5.07 o 
  -4   8   1       11.40        6.81      7.48 o 
  -3   8   1       16.28       12.55      4.14 o 
  -2   8   1        8.11       23.94      3.47 o 
  -1   8   1       58.25       65.60      5.44 o 
   0   8   1      137.50      177.18      8.68 o 
   1   8   1        8.20        2.76      2.47 o 
   2   8   1       69.99       71.01      6.29 o 
   3   8   1       12.11       15.22      4.74 o 
  -3   9   1        0.92        4.29      4.59 o 
  -2   9   1       24.85       22.65      5.42 o 
  -1   9   1        0.54        5.21      3.26 o 
   0   9   1       19.52       35.35      4.75 o 
   1   9   1       70.42       79.40      8.50 o 
   2   9   1        0.43        4.77      3.26 o 
   3   9   1       20.27       18.25      5.27 o 
  -1  10   1       42.41       48.68      8.03 o 
   0  10   1        4.85       12.50      6.09 o 
   1  10   1        6.46        4.40      4.86 o 
  -6   0   2        1.20       13.44     15.80 o 
  -5   0   2        0.07        5.09      4.49 o 
  -4   0   2      153.53      154.03     10.29 o 
  -3   0   2      440.33      436.88      9.68 o 
  -2   0   2      607.90      782.90     12.38 o 
  -1   0   2      208.05      182.81     12.21 o 
   1   0   2     2213.59     1876.30     13.70 o 
   2   0   2       72.04       72.17      4.10 o 
   3   0   2       26.41       71.54      7.80 o 
   4   0   2       77.88       85.93      7.69 o 
   5   0   2        0.31        0.42      3.20 o 
   6   0   2        3.66        8.24      7.00 o 
  -6   1   2        7.56       18.73      5.45 o 
  -5   1   2       18.38       22.72      3.99 o 
  -4   1   2        0.01       15.01      4.72 o 
  -3   1   2       88.86      204.24      5.56 o 
  -2   1   2      978.53      897.70     10.18 o 
  -1   1   2     1610.49     1465.02     13.66 o 
   0   1   2     1280.51     1284.61      5.78 o 
   1   1   2      715.61      644.71      6.92 o 
   2   1   2      150.90      119.14      2.69 o 
   3   1   2      223.50      179.32      6.21 o 
   4   1   2        7.06       10.74      4.36 o 
   5   1   2        2.99        9.04      3.78 o 
   6   1   2       11.28       13.02      4.89 o 
  -6   2   2       15.67       17.01      6.15 o 
  -5   2   2       35.34       50.81      5.77 o 
  -4   2   2      149.79      195.90      8.46 o 
  -3   2   2      276.19      305.57      6.48 o 
  -2   2   2       27.18       35.85      2.11 o 
  -1   2   2      425.07      392.39      6.45 o 
   0   2   2      816.33      799.52     19.01 o 
   1   2   2      150.65      123.53      2.19 o 
   2   2   2       15.59       21.45      1.23 o 
   3   2   2       18.90       17.94      1.43 o 
   4   2   2      238.33      244.07     10.11 o 
   5   2   2       29.35       26.13      4.60 o 
   6   2   2        5.13       12.72      4.91 o 
  -6   3   2        0.51        1.18      4.81 o 
  -5   3   2       50.07       65.95      6.52 o 
  -4   3   2       29.12       64.95      5.88 o 
  -3   3   2      304.41      245.12      6.12 o 
  -2   3   2     1216.98     1134.66     21.45 o 
  -1   3   2     1434.17     1451.32     16.78 o 
   0   3   2      594.34      638.47     19.98 o 
   1   3   2      241.56      252.79      7.47 o 
   2   3   2        0.05       -0.53      0.80 o 
   3   3   2      209.55      197.16      4.81 o 
   4   3   2       48.77       61.94      8.18 o 
   5   3   2        3.77        5.70      3.37 o 
  -5   4   2       58.54       57.83      6.83 o 
  -4   4   2      128.58      168.15      8.74 o 
  -3   4   2      160.37      200.43      8.53 o 
  -2   4   2      199.62      267.73      6.15 o 
  -1   4   2      252.85      284.43     15.56 o 
   0   4   2      102.99      118.80      4.23 o 
   1   4   2        1.17       11.26      3.25 o 
   2   4   2        7.78       10.43      2.61 o 
   3   4   2       24.79       27.52      2.92 o 
   4   4   2      272.49      276.38     11.67 o 
   5   4   2       46.29       40.03      6.21 o 
  -5   5   2       26.84       34.47      6.08 o 
  -4   5   2        8.50       17.83      3.36 o 
  -3   5   2       73.72       78.89      4.45 o 
  -2   5   2      430.96      404.57      8.37 o 
  -1   5   2      292.56      276.35      5.33 o 
   0   5   2      281.60      333.74      5.85 o 
   1   5   2      122.28      128.66      3.80 o 
   2   5   2       13.84       13.14      2.10 o 
   3   5   2      115.09      111.50      6.73 o 
   4   5   2       18.84       18.28      4.31 o 
   5   5   2        0.01        8.42      7.14 o 
  -5   6   2        0.11        0.10      4.33 o 
  -4   6   2       61.44       55.54      4.90 o 
  -3   6   2       82.33       69.90      3.87 o 
  -2   6   2       11.46       29.00      2.57 o 
  -1   6   2       13.76       17.27      2.23 o 
   0   6   2       22.65       30.93      2.73 o 
   1   6   2      152.84      150.19      4.77 o 
   2   6   2       42.55       47.34      3.92 o 
   3   6   2       11.77       19.96      2.77 o 
   4   6   2       43.24       35.07      5.07 o 
   5   6   2        1.20        5.79      4.82 o 
  -4   7   2        0.11        5.29      4.45 o 
  -3   7   2       11.62       32.36     11.93 o 
  -2   7   2      115.20      114.13      5.80 o 
  -1   7   2       23.69       89.67     17.13 o 
   0   7   2      134.33      141.43      6.01 o 
   1   7   2       91.03       87.08      4.57 o 
   2   7   2       23.35       32.58      4.52 o 
   3   7   2       45.44       43.29      4.02 o 
   4   7   2        0.91        0.01      3.10 o 
  -4   8   2       29.18       10.16      9.98 o 
  -3   8   2       31.66       33.18      5.14 o 
  -2   8   2        0.30        5.24      2.48 o 
  -1   8   2       15.98       20.07      3.12 o 
   0   8   2       20.48       35.37      4.71 o 
   1   8   2       44.40       43.66      3.95 o 
   2   8   2       28.32       29.07      4.62 o 
   3   8   2        3.26        7.19      3.55 o 
  -3   9   2       27.47       29.18      6.91 o 
  -2   9   2       78.24       68.30      7.89 o 
  -1   9   2       16.88       22.58      6.21 o 
   0   9   2       45.89       51.57      5.56 o 
   1   9   2       39.07       41.86      5.34 o 
   2   9   2        0.95        3.04      3.66 o 
  -1  10   2       41.00       39.79      7.09 o 
   0  10   2       16.96       22.98      8.09 o 
   1  10   2        0.41        4.25      4.32 o 
  -6   0   3       17.21       18.04     11.62 o 
  -5   0   3        5.44        8.35      5.08 o 
  -4   0   3      307.61      255.39     25.66 o 
  -3   0   3      210.57      264.48      7.83 o 
  -2   0   3       37.80      187.54     26.26 o 
  -1   0   3     2825.27     2607.51     39.25 o 
   0   0   3      467.59      453.58      6.98 o 
   1   0   3     1318.01     1100.43     15.93 o 
   2   0   3      178.37      193.58      7.12 o 
   3   0   3      447.50      402.84     14.75 o 
   4   0   3       80.85       73.73      7.20 o 
   5   0   3       14.71       21.80      6.06 o 
   6   0   3       22.87       29.11     10.00 o 
  -6   1   3       21.88       22.84      6.24 o 
  -5   1   3        1.01        7.41      4.22 o 
  -4   1   3        3.57       17.43      2.83 o 
  -3   1   3      132.25      152.87      6.34 o 
  -2   1   3      286.36      519.48     30.92 o 
  -1   1   3     4308.50     3970.97     30.90 o 
   0   1   3     3296.48     3178.94     16.44 o 
   1   1   3       87.79       80.03      1.76 o 
   2   1   3       26.33       16.30      1.73 o 
   3   1   3      134.54      128.92      5.74 o 
   4   1   3       19.81       25.06      4.07 o 
   5   1   3       43.69       45.11      7.97 o 
   6   1   3       10.03        7.88      4.56 o 
  -6   2   3       13.94       20.19      5.85 o 
  -5   2   3        4.27        9.61      4.01 o 
  -4   2   3      336.15      323.93     16.70 o 
  -3   2   3       73.04      148.97     10.36 o 
  -2   2   3       58.78       40.72      1.97 o 
  -1   2   3      347.87      302.67      5.83 o 
   0   2   3      213.41      224.75      1.88 o 
   1   2   3        9.74        5.32      0.69 o 
   2   2   3       10.06       16.29      1.49 o 
   3   2   3       27.77       27.24      2.47 o 
   4   2   3      126.21      131.36     14.73 o 
   5   2   3        3.02        3.68      2.93 o 
  -6   3   3        2.49        3.32      4.07 o 
  -5   3   3        6.93       40.92      5.67 o 
  -4   3   3       11.26       78.33      3.98 o 
  -3   3   3      481.34      506.12      9.83 o 
  -2   3   3      129.16      458.48     36.95 o 
  -1   3   3      971.20      967.68     13.20 o 
   0   3   3       39.20       61.39      1.78 o 
   1   3   3       23.41       19.48      1.39 o 
   2   3   3       29.72       28.57      1.97 o 
   3   3   3      405.40      396.66      8.87 o 
   4   3   3      320.67      283.45     11.69 o 
   5   3   3       29.95       39.80      5.72 o 
  -5   4   3        0.98        7.59      3.76 o 
  -4   4   3      262.40      270.20      8.77 o 
  -3   4   3       58.53      105.86      8.38 o 
  -2   4   3      102.37      130.07      5.33 o 
  -1   4   3       65.67       69.92      3.17 o 
   0   4   3      175.84      193.26      6.53 o 
   1   4   3       67.57       84.84      2.61 o 
   2   4   3        2.18        2.45      1.18 o 
   3   4   3        0.81        0.34      1.86 o 
   4   4   3      108.14       94.05      6.94 o 
   5   4   3       11.46       19.05      8.42 o 
  -5   5   3        0.22       14.32      8.45 o 
  -4   5   3        0.01       15.04      2.62 o 
  -3   5   3      168.80      159.61      5.43 o 
  -2   5   3       66.76      176.31      9.91 o 
  -1   5   3      571.18      564.45     12.60 o 
   0   5   3      216.18      201.53      3.85 o 
   1   5   3        7.84       11.21      2.64 o 
   2   5   3       10.96        9.94      2.30 o 
   3   5   3      119.87      118.01      4.82 o 
   4   5   3       48.58       41.49      5.73 o 
   5   5   3       24.86       35.17      7.46 o 
  -5   6   3        1.30        7.26      6.47 o 
  -4   6   3       95.50       78.59      5.57 o 
  -3   6   3       38.42       43.29      3.74 o 
  -2   6   3       35.69       40.53      3.46 o 
  -1   6   3      320.09      305.37      8.33 o 
   0   6   3       42.31       53.88      4.19 o 
   1   6   3      174.41      176.17      6.22 o 
   2   6   3        0.14       -0.23      1.41 o 
   3   6   3       72.26       67.09      4.86 o 
   4   6   3       33.67       31.21      5.67 o 
  -4   7   3        1.94        2.83      2.99 o 
  -3   7   3       26.53       26.57      3.68 o 
  -2   7   3       27.43       51.48      4.02 o 
  -1   7   3      263.84      239.80     11.77 o 
   0   7   3      402.65      470.30     18.33 o 
   1   7   3       36.97       35.94      3.30 o 
   2   7   3       45.52       45.00      3.52 o 
   3   7   3       18.05       20.62      3.13 o 
   4   7   3        1.23        3.28      4.33 o 
  -3   8   3       13.20       15.30      4.52 o 
  -2   8   3       10.60       11.51      2.74 o 
  -1   8   3      101.15      102.18      6.84 o 
   0   8   3       10.32       12.66      2.72 o 
   1   8   3       48.31       47.67      4.31 o 
   2   8   3        0.01       -0.85      2.14 o 
   3   8   3       20.85       17.81      4.50 o 
  -3   9   3       34.55       30.06      7.18 o 
  -2   9   3       13.50       33.69      8.65 o 
  -1   9   3       34.09       41.61      8.29 o 
   0   9   3        7.94        8.91      4.05 o 
   1   9   3        2.93       12.63      4.95 o 
   2   9   3        3.67        6.16      3.49 o 
  -1  10   3       10.45       13.88      6.60 o 
   0  10   3        3.98        1.43      3.53 o 
   1  10   3        0.25        6.86      4.50 o 
  -6   0   4        0.18        3.13      5.83 o 
  -5   0   4       13.24       18.18      5.52 o 
  -4   0   4        1.17       93.98      9.70 o 
  -3   0   4        2.20      101.91      6.59 o 
  -2   0   4      164.32      163.94      4.57 o 
  -1   0   4     5402.81     4912.31     97.39 o 
   0   0   4      211.97      195.70      5.57 o 
   1   0   4      665.20      553.93      8.67 o 
   2   0   4      536.48      531.16     21.09 o 
   3   0   4      158.30      180.63     22.84 o 
   4   0   4      270.13      286.35     16.64 o 
   5   0   4        1.11       -1.58      8.50 o 
   6   0   4       25.52       32.60     12.82 o 
  -6   1   4       20.46       26.32     10.10 o 
  -5   1   4        2.29       12.84      5.37 o 
  -4   1   4       14.96       18.04      2.06 o 
  -3   1   4      300.21      230.24      5.41 o 
  -2   1   4      114.05      145.93     11.94 o 
  -1   1   4      796.74      686.20      7.87 o 
   0   1   4      782.97      771.04      7.82 o 
   1   1   4      478.83      500.72     12.75 o 
   2   1   4     1597.50     1464.44     17.68 o 
   3   1   4       51.09       50.89      7.60 o 
   4   1   4       78.48       68.11      5.74 o 
   5   1   4       42.00       29.62      4.59 o 
  -6   2   4        1.16        6.87      4.22 o 
  -5   2   4       87.49       87.03      7.78 o 
  -4   2   4       51.40      102.59     10.07 o 
  -3   2   4       40.32       72.79     10.29 o 
  -2   2   4       69.26       75.28      2.55 o 
  -1   2   4        2.59        4.13      0.50 o 
   0   2   4     1554.40     1543.04     12.64 o 
   1   2   4        2.75       -0.45      0.57 o 
   2   2   4       96.33       89.91      2.47 o 
   3   2   4       67.57       56.62      4.41 o 
   4   2   4      133.53      139.44      7.83 o 
   5   2   4        0.74        2.62      3.15 o 
  -6   3   4       36.28       36.60      8.43 o 
  -5   3   4       13.20       54.24      6.11 o 
  -4   3   4       98.73       98.44      4.49 o 
  -3   3   4      337.11      345.04     14.27 o 
  -2   3   4      231.67      231.40      4.61 o 
  -1   3   4     1188.63     1041.85      9.90 o 
   0   3   4      274.86      310.82      4.94 o 
   1   3   4        4.77        5.61      1.06 o 
   2   3   4       17.59       14.74      2.40 o 
   3   3   4       20.20       21.63      1.93 o 
   4   3   4        1.35        5.47      2.88 o 
   5   3   4       25.94       23.70      5.10 o 
  -5   4   4       92.74       81.46      7.32 o 
  -4   4   4       76.76      116.40      9.61 o 
  -3   4   4       47.35       52.78      3.35 o 
  -2   4   4       99.30       97.43      3.50 o 
  -1   4   4      128.07      129.37      3.55 o 
   0   4   4      929.35     1045.11     15.79 o 
   1   4   4        4.51        8.83      2.54 o 
   2   4   4       16.59       18.59      2.32 o 
   3   4   4      142.72      131.00      5.36 o 
   4   4   4       59.49       56.87      5.68 o 
   5   4   4        1.36        0.08      3.32 o 
  -5   5   4        2.62       15.13      6.89 o 
  -4   5   4       21.37       23.18      2.86 o 
  -3   5   4      143.12      145.09      9.31 o 
  -2   5   4        4.59        7.49      3.58 o 
  -1   5   4      347.84      315.22      7.38 o 
   0   5   4       46.76       42.33      3.18 o 
   1   5   4        1.67        0.13      0.88 o 
   2   5   4      153.25      138.22      5.44 o 
   3   5   4       14.20       15.47      3.69 o 
   4   5   4       13.10       13.49      4.21 o 
   5   5   4       29.82       34.91     10.04 o 
  -5   6   4        8.27        1.96      6.53 o 
  -4   6   4        2.98       25.04      8.87 o 
  -3   6   4        0.68       12.16      6.41 o 
  -2   6   4       70.62       70.08      4.18 o 
  -1   6   4      319.42      319.92      9.43 o 
   0   6   4       35.70       41.72      2.97 o 
   1   6   4      145.57      132.43      5.49 o 
   2   6   4       24.39       20.06      3.44 o 
   3   6   4       51.87       44.21      3.83 o 
   4   6   4       91.83       81.36      7.66 o 
  -4   7   4        1.06        4.50      3.36 o 
  -3   7   4       36.11       33.96      5.46 o 
  -2   7   4       70.21       58.70      4.19 o 
  -1   7   4       75.93       63.59      4.19 o 
   0   7   4      231.18      230.40      7.72 o 
   1   7   4        2.14       -0.23      1.65 o 
   2   7   4      296.15      261.94      9.60 o 
   3   7   4       11.94        9.25      2.74 o 
   4   7   4       29.92       21.37      8.86 o 
  -3   8   4        4.58       10.86      6.63 o 
  -2   8   4       25.98       25.83      4.29 o 
  -1   8   4       71.03       73.14      6.62 o 
   0   8   4       27.51       29.82      3.43 o 
   1   8   4       54.54       59.29      4.80 o 
   2   8   4        6.82        9.86      4.09 o 
   3   8   4       12.75        9.72      3.96 o 
  -2   9   4        2.81        5.89      4.35 o 
  -1   9   4       63.80       53.23      6.84 o 
   0   9   4        2.30        1.96      2.90 o 
   1   9   4        1.61        6.95      3.79 o 
   2   9   4       23.84       16.81      5.95 o 
  -1  10   4        7.99        1.75      4.20 o 
   0  10   4       53.64       49.43      8.38 o 
  -6   0   5        2.72        0.00      3.91 o 
  -5   0   5        7.85        6.39      4.12 o 
  -4   0   5       38.60      105.02     25.74 o 
  -3   0   5       35.71       57.48      9.63 o 
  -2   0   5      261.11      252.19      6.57 o 
  -1   0   5      526.58      454.21     10.94 o 
   0   0   5      377.50      309.95      5.59 o 
   1   0   5     2143.11     2097.35     40.53 o 
   2   0   5      187.87      194.44      4.77 o 
   3   0   5      841.84      774.87     26.61 o 
   4   0   5       90.88       83.25      9.00 o 
   5   0   5       19.78       28.72      7.47 o 
  -6   1   5       46.98       52.92      7.12 o 
  -5   1   5       42.84       51.56      5.85 o 
  -4   1   5      159.70      134.77      4.84 o 
  -3   1   5      102.22      130.38      8.39 o 
  -2   1   5       29.34       43.60      4.02 o 
  -1   1   5      245.36      300.57      3.75 o 
   0   1   5      233.39      238.00      5.18 o 
   1   1   5       62.68       55.39      3.14 o 
   2   1   5      257.84      264.98      6.85 o 
   3   1   5       26.88       22.37      3.06 o 
   4   1   5       16.23       22.16      4.46 o 
   5   1   5       14.30       11.06      3.84 o 
  -6   2   5        0.94        5.47      3.85 o 
  -5   2   5       40.70       41.40      6.10 o 
  -4   2   5        2.00       85.91      5.58 o 
  -3   2   5      412.09      376.92      7.82 o 
  -2   2   5       28.82       20.50      1.93 o 
  -1   2   5      121.80      122.97      2.64 o 
   0   2   5      996.71      889.31      8.27 o 
   1   2   5      126.56      105.65      2.36 o 
   2   2   5       13.46       15.70      1.42 o 
   3   2   5      393.80      348.31     11.08 o 
   4   2   5       54.94       58.12      6.41 o 
   5   2   5       15.67       19.43      4.92 o 
  -6   3   5      100.77       92.64     11.73 o 
  -5   3   5        1.67        4.24      2.95 o 
  -4   3   5      227.27      181.41     10.91 o 
  -3   3   5      189.58      204.95     17.36 o 
  -2   3   5      732.07      718.17     10.53 o 
  -1   3   5      587.46      474.04     14.33 o 
   0   3   5        2.06        2.44      0.97 o 
   1   3   5        4.01        2.12      0.87 o 
   2   3   5       55.07       44.42      3.07 o 
   3   3   5      175.38      153.20      6.15 o 
   4   3   5       22.07       24.40      4.16 o 
   5   3   5       25.54       25.36      5.45 o 
  -5   4   5       46.81       51.05     14.70 o 
  -4   4   5       12.38       63.85     10.74 o 
  -3   4   5      421.61      358.34      8.42 o 
  -2   4   5       92.64       87.82      3.96 o 
  -1   4   5      269.54      262.70      5.30 o 
   0   4   5      697.62      731.54     11.79 o 
   1   4   5       11.12       13.58      1.50 o 
   2   4   5        0.10       -1.19      1.19 o 
   3   4   5      191.19      170.86      5.57 o 
   4   4   5       31.22       38.18      5.19 o 
   5   4   5        9.34        6.96      4.17 o 
  -5   5   5        3.77        1.75      6.01 o 
  -4   5   5       90.96       79.99      5.14 o 
  -3   5   5       77.54       69.07      5.83 o 
  -2   5   5       42.06       43.44      2.94 o 
  -1   5   5       42.58       33.71      2.33 o 
   0   5   5       16.63       17.28      2.08 o 
   1   5   5        9.33       15.13      2.27 o 
   2   5   5       33.23       31.18      2.78 o 
   3   5   5       30.38       28.99      3.33 o 
   4   5   5       11.39       18.14      5.53 o 
   5   5   5       13.10       23.49      6.07 o 
  -5   6   5        7.06        6.96      5.97 o 
  -4   6   5        2.41        7.98      3.24 o 
  -3   6   5       18.58       23.09      3.93 o 
  -2   6   5        2.09        3.60      1.85 o 
  -1   6   5       18.50       23.53      2.52 o 
   0   6   5      102.13      102.03      4.57 o 
   1   6   5      177.44      154.88      5.98 o 
   2   6   5        3.69        3.40      1.83 o 
   3   6   5      202.37      173.87      7.75 o 
   4   6   5       32.43       33.94      5.40 o 
  -4   7   5       31.34       28.09      6.35 o 
  -3   7   5       16.69       23.39      7.64 o 
  -2   7   5       18.74       15.41      3.35 o 
  -1   7   5       14.40       26.57      7.73 o 
   0   7   5       50.41       52.72      3.65 o 
   1   7   5       14.95       21.40      3.00 o 
   2   7   5      156.45      144.38      7.04 o 
   3   7   5        0.31        1.99      3.05 o 
   4   7   5        6.34        2.63      4.21 o 
  -3   8   5       24.80       33.02      5.57 o 
  -2   8   5        1.21        3.55      2.88 o 
  -1   8   5        5.33        3.35      4.35 o 
   0   8   5       70.96       65.12      5.52 o 
   1   8   5       78.91       71.87      5.75 o 
   2   8   5        0.11       -0.40      2.10 o 
   3   8   5       70.47       48.90     13.82 o 
  -2   9   5       35.69       19.59      4.63 o 
  -1   9   5       32.53       27.99      4.68 o 
   0   9   5        4.49        2.48      3.23 o 
   1   9   5        8.62        7.48      3.96 o 
   2   9   5        7.38        5.65      5.01 o 
   0  10   5       64.80       53.29     11.10 o 
  -6   0   6       16.41       14.18      6.85 o 
  -5   0   6       48.07       48.92      8.23 o 
  -4   0   6       92.09       71.70     10.12 o 
  -3   0   6       63.82       51.17      4.66 o 
  -2   0   6      809.49      779.43     15.55 o 
  -1   0   6     1163.33     1091.24     49.21 o 
   0   0   6      825.35      734.60     12.07 o 
   1   0   6      617.32      653.90     21.84 o 
   2   0   6      110.89       91.46      7.56 o 
   3   0   6      178.02      150.84     10.12 o 
   4   0   6       20.40       19.17      5.20 o 
   5   0   6       43.11       31.78      7.35 o 
  -6   1   6        2.76        6.93      4.25 o 
  -5   1   6       55.45       52.84      5.94 o 
  -4   1   6      100.25       91.76      4.31 o 
  -3   1   6        0.60       10.27      4.90 o 
  -2   1   6       17.74       13.49      1.67 o 
  -1   1   6       12.26       15.80      0.93 o 
   0   1   6      303.33      339.30      4.93 o 
   1   1   6      144.33      192.76      3.54 o 
   2   1   6      374.10      360.35      7.56 o 
   3   1   6      104.70      104.81      5.38 o 
   4   1   6       84.48       86.29      6.69 o 
   5   1   6        0.06        7.96      5.70 o 
  -6   2   6        0.03       -1.54      3.38 o 
  -5   2   6       41.92       40.65      5.91 o 
  -4   2   6       35.07       29.00      2.85 o 
  -3   2   6      424.79      394.01      9.73 o 
  -2   2   6        5.10       10.37      1.50 o 
  -1   2   6      439.40      435.72     10.74 o 
   0   2   6      297.00      257.85      3.49 o 
   1   2   6       17.24       20.76      1.39 o 
   2   2   6      223.78      210.53      4.81 o 
   3   2   6      298.45      290.38     10.74 o 
   4   2   6        0.98       -0.59      2.19 o 
   5   2   6       32.63       44.14      5.91 o 
  -5   3   6        4.72        8.60      7.98 o 
  -4   3   6      192.94      156.16      5.90 o 
  -3   3   6      131.82      120.74      4.82 o 
  -2   3   6      204.82      187.75      8.17 o 
  -1   3   6       38.08       35.68      2.66 o 
   0   3   6        0.04        4.34      1.83 o 
   1   3   6       10.08       15.15      1.50 o 
   2   3   6      143.51      129.17      7.21 o 
   3   3   6       32.86       31.46      3.15 o 
   4   3   6       98.26       92.36      7.46 o 
   5   3   6        4.37        0.66      2.94 o 
  -5   4   6       33.67       37.96      6.22 o 
  -4   4   6        8.40        9.34      3.01 o 
  -3   4   6      454.06      398.28      9.66 o 
  -2   4   6       13.77       17.87      2.85 o 
  -1   4   6      237.88      231.24      6.98 o 
   0   4   6      113.87      102.20      3.08 o 
   1   4   6        2.45        5.71      1.64 o 
   2   4   6      150.91      143.68      4.65 o 
   3   4   6      274.99      248.38      7.20 o 
   4   4   6        7.99       10.84      3.87 o 
   5   4   6       21.78       23.40      6.14 o 
  -5   5   6       10.55        5.95      5.41 o 
  -4   5   6       67.47       62.21      5.83 o 
  -3   5   6       17.40       24.56      3.64 o 
  -2   5   6       82.03       87.72      8.46 o 
  -1   5   6       16.12       20.70      3.77 o 
   0   5   6        1.82        1.77      1.18 o 
   1   5   6        2.73       13.38      2.98 o 
   2   5   6       82.09       74.07      3.70 o 
   3   5   6       27.21       26.05      3.68 o 
   4   5   6       41.82       32.98      5.30 o 
  -5   6   6       19.96       17.06      8.06 o 
  -4   6   6       18.68       23.12      4.79 o 
  -3   6   6       50.22       43.28      5.03 o 
  -2   6   6       50.91       54.54      4.65 o 
  -1   6   6      100.70      101.42      5.57 o 
   0   6   6      163.20      150.44      5.51 o 
   1   6   6       59.97       49.49      3.31 o 
   2   6   6       33.44       41.81      3.54 o 
   3   6   6       53.05       42.90      3.95 o 
   4   6   6        7.32        8.44      4.03 o 
  -4   7   6       18.75       19.63      5.24 o 
  -3   7   6        1.60       -0.70      2.49 o 
  -2   7   6       15.29       12.56      3.62 o 
  -1   7   6        0.95        2.44      2.46 o 
   0   7   6       15.50       15.65      3.08 o 
   1   7   6        2.02        6.42      2.45 o 
   2   7   6       48.26       46.14      4.54 o 
   3   7   6       27.64       31.50      4.87 o 
  -3   8   6       32.71       35.58      6.08 o 
  -2   8   6       10.85        6.03      3.39 o 
  -1   8   6       32.74       37.34      5.40 o 
   0   8   6       53.49       48.30      5.06 o 
   1   8   6       19.36       21.34      4.54 o 
   2   8   6       22.67       23.60      4.68 o 
   3   8   6       40.19       27.80     12.64 o 
  -2   9   6       21.28        8.93      4.29 o 
  -1   9   6        8.53       13.51      4.08 o 
   0   9   6        0.34        0.11      2.50 o 
   1   9   6        3.79        8.29      4.41 o 
   2   9   6       21.73       20.76      5.85 o 
  -6   0   7       25.61       16.44      6.32 o 
  -5   0   7        1.25        1.84      3.67 o 
  -4   0   7      155.14      139.79      7.36 o 
  -3   0   7       16.31       15.64      3.64 o 
  -2   0   7        1.01       -0.53      3.52 o 
  -1   0   7      100.47      110.29      6.09 o 
   0   0   7     1004.36     1017.85     17.63 o 
   1   0   7       16.67       23.83      3.87 o 
   2   0   7      247.69      210.76     15.70 o 
   3   0   7      102.18      108.67      8.22 o 
   4   0   7      128.68      102.68      9.59 o 
   5   0   7       34.76       30.47      8.49 o 
  -6   1   7        0.37        2.79      3.71 o 
  -5   1   7       16.37       18.96      4.59 o 
  -4   1   7       11.00       17.38      4.34 o 
  -3   1   7        7.27        7.31      1.99 o 
  -2   1   7      961.18      903.79     12.83 o 
  -1   1   7        2.72        6.02      0.81 o 
   0   1   7        1.81        2.71      0.81 o 
   1   1   7      364.81      359.40      6.07 o 
   2   1   7        8.93       10.92      1.67 o 
   3   1   7      410.06      413.77     13.08 o 
   4   1   7      102.80       76.35      6.19 o 
   5   1   7       13.74       22.00      7.94 o 
  -6   2   7       14.80        8.74      5.24 o 
  -5   2   7        3.78        7.01      5.42 o 
  -4   2   7       98.23       96.01      4.58 o 
  -3   2   7       26.66       36.16      4.04 o 
  -2   2   7       22.21       17.68      1.93 o 
  -1   2   7        1.19        2.07      0.88 o 
   0   2   7      273.00      251.95      3.84 o 
   1   2   7        4.37        6.06      1.19 o 
   2   2   7        6.63        5.97      1.86 o 
   3   2   7       95.99       97.79      6.05 o 
   4   2   7       23.31       23.25      4.13 o 
   5   2   7       34.24       43.54     11.93 o 
  -5   3   7       15.70       13.98      3.84 o 
  -4   3   7       70.47       63.31      4.40 o 
  -3   3   7       17.37       16.82      2.21 o 
  -2   3   7      408.41      354.22     10.35 o 
  -1   3   7      329.51      347.27      5.69 o 
   0   3   7      318.70      288.81      5.43 o 
   1   3   7      105.72      101.64      3.84 o 
   2   3   7       74.28       68.35      3.55 o 
   3   3   7        4.22        3.86      1.51 o 
   4   3   7       38.92       48.09      7.62 o 
   5   3   7        1.36       -0.11      3.34 o 
  -5   4   7        4.24        9.80      6.35 o 
  -4   4   7       40.74       39.07      3.35 o 
  -3   4   7       43.36       40.32      2.97 o 
  -2   4   7        7.94       15.72      2.92 o 
  -1   4   7       86.64       84.14      4.31 o 
   0   4   7       33.87       21.70      1.56 o 
   1   4   7       23.91       25.44      2.11 o 
   2   4   7        1.45       -0.07      1.15 o 
   3   4   7       66.56       62.42      3.72 o 
   4   4   7        4.90        6.04      3.52 o 
   5   4   7       32.35       36.72      7.10 o 
  -5   5   7        7.52       14.85      6.52 o 
  -4   5   7       22.13       25.48      4.41 o 
  -3   5   7        1.29        0.16      1.87 o 
  -2   5   7      288.23      289.54     10.78 o 
  -1   5   7        3.28        8.12      2.36 o 
   0   5   7       55.15       52.93      4.89 o 
   1   5   7      112.47       99.32      3.67 o 
   2   5   7        7.00        7.10      1.96 o 
   3   5   7       71.90       69.66      4.99 o 
   4   5   7       36.62       33.30      5.38 o 
  -4   6   7       43.33       45.20      5.62 o 
  -3   6   7       21.41       21.13      3.74 o 
  -2   6   7        2.36        4.59      2.70 o 
  -1   6   7       18.89       25.16      3.36 o 
   0   6   7      146.35      137.76      7.17 o 
   1   6   7        6.84        9.53      2.26 o 
   2   6   7       64.01       57.47      4.94 o 
   3   6   7       29.46       27.74      3.50 o 
   4   6   7       46.41       27.97      6.47 o 
  -4   7   7        2.01        1.19      3.18 o 
  -3   7   7        8.26        6.29      3.37 o 
  -2   7   7      172.69      170.16      9.32 o 
  -1   7   7       16.65       19.61      3.77 o 
   0   7   7        0.50        1.73      2.43 o 
   1   7   7       79.35       77.72      5.94 o 
   2   7   7        0.29        2.41      2.48 o 
   3   7   7      134.34      108.62      9.80 o 
  -3   8   7        8.78       17.66      4.50 o 
  -2   8   7        0.56        2.13      2.81 o 
  -1   8   7       12.61       11.82      3.64 o 
   0   8   7       29.65       19.16      3.85 o 
   1   8   7        7.05        5.76      3.08 o 
   2   8   7       20.83       24.26      5.16 o 
   3   8   7       21.16       19.11     10.06 o 
  -2   9   7       43.16       50.82      7.12 o 
  -1   9   7        7.48       14.30      6.37 o 
   0   9   7       17.00       20.16      4.84 o 
   1   9   7       21.05       25.88      6.23 o 
  -6   0   8        6.28       13.73      7.85 o 
  -5   0   8       40.98       34.06      7.18 o 
  -4   0   8       70.70       67.05      6.85 o 
  -3   0   8       87.47       84.38      5.32 o 
  -2   0   8      961.06      900.89     25.55 o 
  -1   0   8      118.64      113.73      3.85 o 
   0   0   8      455.89      478.73     10.72 o 
   1   0   8      137.69      142.32      5.29 o 
   2   0   8      394.20      407.92     15.24 o 
   3   0   8       28.39       32.59      7.21 o 
   4   0   8      116.36      104.60      9.90 o 
   5   0   8       10.35       15.47      6.21 o 
  -6   1   8       11.31       11.31      5.96 o 
  -5   1   8       10.29       12.88      4.42 o 
  -4   1   8       34.55       28.98      3.87 o 
  -3   1   8       42.14       42.61      3.27 o 
  -2   1   8       79.63       73.21      2.68 o 
  -1   1   8        0.01        1.66      0.79 o 
   0   1   8      112.63      104.21      2.73 o 
   1   1   8      894.34      908.70     13.53 o 
   2   1   8       56.12       52.17      3.27 o 
   3   1   8      359.63      370.27     13.19 o 
   4   1   8       11.98       14.32      3.66 o 
   5   1   8        3.78        4.86      3.73 o 
  -5   2   8        5.80        8.11      3.32 o 
  -4   2   8       71.14       60.00      3.93 o 
  -3   2   8       74.75       64.04      3.23 o 
  -2   2   8       13.55       13.78      1.86 o 
  -1   2   8      751.59      717.82     11.81 o 
   0   2   8       73.50       72.58      2.13 o 
   1   2   8       73.74       66.71      2.62 o 
   2   2   8        0.38       -0.07      1.17 o 
   3   2   8        5.16        7.27      2.68 o 
   4   2   8       58.22       48.86      5.47 o 
   5   2   8       11.75       13.04      5.30 o 
  -5   3   8       16.26       12.88      4.68 o 
  -4   3   8        6.44        4.24      1.88 o 
  -3   3   8      211.78      188.18      9.18 o 
  -2   3   8       33.68       25.46      2.14 o 
  -1   3   8      274.74      266.53      5.13 o 
   0   3   8      449.52      394.02     10.10 o 
   1   3   8       14.26       17.93      2.02 o 
   2   3   8      159.82      140.35      4.69 o 
   3   3   8       41.92       40.31      3.51 o 
   4   3   8        1.05        0.48      2.21 o 
   5   3   8        1.64        7.00      4.05 o 
  -5   4   8        0.55       -0.17      3.69 o 
  -4   4   8       41.28       44.82      5.67 o 
  -3   4   8       63.78       52.80      3.75 o 
  -2   4   8        9.00       13.01      2.62 o 
  -1   4   8      624.88      631.46     15.78 o 
   0   4   8       15.94       11.48      2.36 o 
   1   4   8       68.45       72.99      4.52 o 
   2   4   8       39.05       37.15      2.89 o 
   3   4   8       29.34       28.48      3.22 o 
   4   4   8       30.59       34.91      5.38 o 
  -5   5   8        6.46        4.40      5.52 o 
  -4   5   8        5.50        5.09      3.09 o 
  -3   5   8       34.66       37.59      4.61 o 
  -2   5   8        5.61       10.02      2.98 o 
  -1   5   8       16.29       22.16      3.05 o 
   0   5   8      160.83      149.34      6.75 o 
   1   5   8      101.35       88.35      4.27 o 
   2   5   8       54.15       49.45      3.41 o 
   3   5   8       90.49       86.13      5.77 o 
   4   5   8        7.43        6.18      3.93 o 
  -4   6   8       23.03       37.14      5.56 o 
  -3   6   8       27.21       28.59      4.72 o 
  -2   6   8       82.97       72.27      5.37 o 
  -1   6   8       33.11       37.08      4.55 o 
   0   6   8       78.37       60.18      4.75 o 
   1   6   8       45.22       40.48      3.52 o 
   2   6   8      108.25      107.11      5.89 o 
   3   6   8        4.64        3.71      2.78 o 
   4   6   8       38.74       36.71      6.95 o 
  -4   7   8        6.57        4.46      3.89 o 
  -3   7   8        3.55       11.51      4.67 o 
  -2   7   8        0.08       -0.37      4.06 o 
  -1   7   8        2.65       -0.22      2.27 o 
   0   7   8       37.71       34.05      4.41 o 
   1   7   8      164.34      151.69      8.75 o 
   2   7   8        6.99        2.41      3.34 o 
   3   7   8       95.86      105.05     19.29 o 
  -3   8   8        9.67        3.38      3.25 o 
  -2   8   8        6.79        6.36      3.55 o 
  -1   8   8       33.33       73.08     22.20 o 
   0   8   8       18.36       14.31      4.05 o 
   1   8   8       25.51       22.39      5.73 o 
   2   8   8       25.90       22.27      5.22 o 
  -2   9   8       11.68       11.16      4.86 o 
  -1   9   8       17.42       14.83      4.71 o 
   0   9   8       42.47       36.05      6.13 o 
   1   9   8        5.26        8.04      4.54 o 
  -5   0   9       79.84       61.56     11.66 o 
  -4   0   9       70.40       88.20      6.73 o 
  -3   0   9      197.20      159.61      7.47 o 
  -2   0   9       19.78       13.89      3.37 o 
  -1   0   9        0.40        0.81      1.23 o 
   0   0   9      429.26      461.73     14.61 o 
   1   0   9       44.30       41.11      3.45 o 
   2   0   9       68.34       75.30      4.84 o 
   3   0   9       31.53       34.69      6.50 o 
   4   0   9       54.35       58.36      8.66 o 
   5   0   9        4.81        9.93      6.38 o 
  -5   1   9        1.32        5.74      3.72 o 
  -4   1   9       40.57       46.10      3.77 o 
  -3   1   9       19.58       25.74      2.40 o 
  -2   1   9       16.69       22.58      2.27 o 
  -1   1   9       31.00       29.29      1.58 o 
   0   1   9      227.48      234.92      4.82 o 
   1   1   9      450.91      492.00      9.36 o 
   2   1   9      252.42      262.59      8.94 o 
   3   1   9       53.53       65.38      5.27 o 
   4   1   9        0.86        3.81      2.87 o 
   5   1   9       26.10       31.51      5.93 o 
  -5   2   9       27.04       81.20     41.02 o 
  -4   2   9      181.62      162.89     11.93 o 
  -3   2   9        3.65       10.17      2.54 o 
  -2   2   9       37.73       38.58      2.75 o 
  -1   2   9      182.63      182.55      6.00 o 
   0   2   9        0.54        2.94      1.43 o 
   1   2   9      310.23      309.19      6.62 o 
   2   2   9        0.81        8.26      3.71 o 
   3   2   9       68.42       65.46      5.24 o 
   4   2   9       32.55       35.53      5.30 o 
   5   2   9        8.23        8.73      4.25 o 
  -5   3   9        3.07        1.20      3.18 o 
  -4   3   9        5.47        5.95      2.52 o 
  -3   3   9       76.97       65.99      4.08 o 
  -2   3   9      298.33      279.18      7.33 o 
  -1   3   9      105.37       90.66      3.18 o 
   0   3   9      332.60      315.85      6.98 o 
   1   3   9        5.47        6.76      2.17 o 
   2   3   9      734.92      707.18     16.10 o 
   3   3   9       43.56       39.94      4.67 o 
   4   3   9        0.28        0.05      3.21 o 
  -5   4   9       10.76       12.15      6.14 o 
  -4   4   9      159.74      135.14      8.51 o 
  -3   4   9        2.91        3.50      2.56 o 
  -2   4   9       69.48       78.08      5.24 o 
  -1   4   9      269.94      266.51      9.17 o 
   0   4   9       10.88       20.56      3.27 o 
   1   4   9      314.96      285.45      7.35 o 
   2   4   9        1.50        1.84      1.57 o 
   3   4   9       59.05       50.77      4.50 o 
   4   4   9       16.05       21.87      6.25 o 
  -5   5   9        0.91       12.61      6.95 o 
  -4   5   9       11.57       14.10      3.97 o 
  -3   5   9        2.58        7.30      2.94 o 
  -2   5   9       19.68       20.00      3.41 o 
  -1   5   9       31.99       33.32      3.61 o 
   0   5   9      138.27      121.73      6.39 o 
   1   5   9       30.61       30.15      2.89 o 
   2   5   9      225.45      203.98      7.07 o 
   3   5   9       22.40       23.99      4.36 o 
   4   5   9        0.60       -1.05      3.49 o 
  -4   6   9       26.55       27.36      5.54 o 
  -3   6   9       37.64       41.01      5.37 o 
  -2   6   9        0.56        0.08      2.22 o 
  -1   6   9       12.94       13.65      3.15 o 
   0   6   9       21.38       22.84      3.67 o 
   1   6   9       36.97       32.30      4.24 o 
   2   6   9       14.99       18.56      5.29 o 
   3   6   9        5.59       11.18      6.50 o 
  -4   7   9       14.59       13.96      4.52 o 
  -3   7   9        4.48        7.70      3.82 o 
  -2   7   9       18.85       28.51      4.85 o 
  -1   7   9        5.78       13.60      3.70 o 
   0   7   9       35.23       34.30      4.59 o 
   1   7   9      104.83       79.87      6.70 o 
   2   7   9       31.69       33.70      5.09 o 
   3   7   9       13.86       10.94     11.28 o 
  -3   8   9        9.01        9.01      4.47 o 
  -2   8   9        3.85        5.25      3.37 o 
  -1   8   9       13.33       16.78      6.43 o 
   0   8   9        3.55       -0.82      3.35 o 
   1   8   9       22.88       34.12      5.77 o 
   2   8   9        4.22       12.88      4.52 o 
  -1   9   9        9.85        4.61      3.66 o 
   0   9   9       27.10       24.49      5.56 o 
  -5   0  10       40.15       25.85      6.14 o 
  -4   0  10        1.72        3.00      2.72 o 
  -3   0  10      311.98      300.81     13.50 o 
  -2   0  10       33.20       36.90      8.43 o 
  -1   0  10       12.91       13.80      3.01 o 
   0   0  10        0.27        0.15      1.96 o 
   1   0  10       32.81       32.24      3.38 o 
   2   0  10        0.28        1.25      1.91 o 
   3   0  10      202.50      217.79     13.95 o 
   4   0  10       40.28       55.21      8.82 o 
   5   0  10        1.44        4.88      5.42 o 
  -5   1  10        0.91       -0.48      1.91 o 
  -4   1  10       66.79       53.64      3.98 o 
  -3   1  10      173.90      183.21      5.92 o 
  -2   1  10       36.37       35.22      2.18 o 
  -1   1  10       46.05       47.25      2.17 o 
   0   1  10       87.12       93.72      3.80 o 
   1   1  10       14.60       15.03      2.94 o 
   2   1  10      162.27      180.81      7.73 o 
   3   1  10        0.70        3.88      2.76 o 
   4   1  10       48.66       47.09      5.42 o 
   5   1  10        6.93        9.82      4.78 o 
  -5   2  10       14.22       30.82     13.96 o 
  -4   2  10       11.15       13.31      6.62 o 
  -3   2  10       14.95       24.81      2.91 o 
  -2   2  10       10.27       12.89      2.30 o 
  -1   2  10       23.74       19.72      2.11 o 
   0   2  10      161.96      146.97      4.82 o 
   1   2  10      228.32      232.88      6.04 o 
   2   2  10        9.79       15.61      2.07 o 
   3   2  10      103.01       83.21      6.29 o 
   4   2  10       20.99       28.61      5.34 o 
  -5   3  10        5.68        0.96      3.91 o 
  -4   3  10        0.22        1.83      2.24 o 
  -3   3  10      184.61      184.12      8.80 o 
  -2   3  10       13.26       14.63      3.00 o 
  -1   3  10      159.50      144.31      6.27 o 
   0   3  10      233.35      217.95      6.19 o 
   1   3  10       27.11       23.52      2.25 o 
   2   3  10      135.24      127.11      4.89 o 
   3   3  10        0.20        1.60      2.46 o 
   4   3  10       28.39       32.08      5.13 o 
  -5   4  10        5.25        8.27      5.25 o 
  -4   4  10       20.52        9.21      3.53 o 
  -3   4  10        0.12       12.16      5.28 o 
  -2   4  10       12.31       16.05      3.01 o 
  -1   4  10       20.56       21.36      3.10 o 
   0   4  10      191.98      194.96      8.33 o 
   1   4  10      249.03      216.16      9.26 o 
   2   4  10       21.05       16.90      2.49 o 
   3   4  10       56.70       66.29      7.36 o 
   4   4  10       10.77       -0.41      3.96 o 
  -4   5  10        9.28        5.23      3.41 o 
  -3   5  10      102.51      109.10      7.55 o 
  -2   5  10        0.00        0.65      3.27 o 
  -1   5  10       65.26       69.96      5.56 o 
   0   5  10       74.32       61.85      4.91 o 
   1   5  10       11.77       15.26      3.35 o 
   2   5  10       77.42       65.62      4.44 o 
   3   5  10        0.98       -1.94      2.47 o 
   4   5  10       26.45       15.01      8.05 o 
  -4   6  10        0.13       -2.01      3.31 o 
  -3   6  10       77.32       85.97      7.46 o 
  -2   6  10       20.50       30.28      5.75 o 
  -1   6  10        5.56        6.35      2.91 o 
   0   6  10        9.74       13.21      3.47 o 
   1   6  10       24.81       22.89      4.06 o 
   2   6  10        0.31       -1.26      2.56 o 
   3   6  10       76.68       70.90     10.94 o 
  -3   7  10       40.98       38.10      6.03 o 
  -2   7  10       17.98       17.46      4.53 o 
  -1   7  10       15.65       17.94      3.93 o 
   0   7  10        3.73        0.96      2.47 o 
   1   7  10        3.36        3.59      3.21 o 
   2   7  10       39.31       37.95      5.92 o 
  -2   8  10        9.43        7.99      3.76 o 
  -1   8  10        0.41       -3.09      3.09 o 
   0   8  10        6.73        7.53      3.63 o 
   1   8  10       15.44       24.75      4.82 o 
   2   8  10        0.78        7.83      4.15 o 
  -5   0  11       13.35       14.08      4.35 o 
  -4   0  11        2.49        3.86      2.88 o 
  -3   0  11       27.23       27.57      4.90 o 
  -2   0  11       14.33       15.65      2.53 o 
  -1   0  11        2.71        6.84      4.58 o 
   0   0  11      800.85      793.07     25.82 o 
   1   0  11       76.25       87.36      5.42 o 
   2   0  11      116.78      112.23      6.64 o 
   3   0  11      143.13      143.18     11.48 o 
   4   0  11       14.77       23.11      7.08 o 
  -5   1  11       13.93        4.42      3.00 o 
  -4   1  11       77.47       81.90      6.34 o 
  -3   1  11      176.81      163.59      5.80 o 
  -2   1  11       29.59       35.57      4.41 o 
  -1   1  11       98.15       98.13      3.28 o 
   0   1  11       26.14       22.89      2.54 o 
   1   1  11        1.84       -0.29      1.17 o 
   2   1  11      117.32      116.11      4.66 o 
   3   1  11        1.41        0.06      2.02 o 
   4   1  11       19.45       15.30      4.63 o 
  -5   2  11        1.54        5.44      5.45 o 
  -4   2  11        0.45        3.00      2.75 o 
  -3   2  11       21.81       24.30      3.08 o 
  -2   2  11       41.33       38.97      2.92 o 
  -1   2  11        2.17        5.72      2.17 o 
   0   2  11      619.88      622.21     13.99 o 
   1   2  11        4.58        7.76      2.02 o 
   2   2  11      126.46      117.90      4.93 o 
   3   2  11       49.84       50.48      5.53 o 
   4   2  11       11.46       38.72      5.65 o 
  -5   3  11        3.65        5.23      5.84 o 
  -4   3  11        7.23        7.24      2.68 o 
  -3   3  11       64.07       57.11      4.03 o 
  -2   3  11       88.94       92.73      4.50 o 
  -1   3  11      315.65      295.87     10.15 o 
   0   3  11        0.34        0.47      1.65 o 
   1   3  11       12.28       10.31      2.34 o 
   2   3  11        0.73        1.24      1.51 o 
   3   3  11       22.03       25.67      4.37 o 
   4   3  11        7.27       11.71      4.14 o 
  -5   4  11        0.01       -2.36      4.78 o 
  -4   4  11        0.53        1.95      2.74 o 
  -3   4  11        8.48        8.72      5.86 o 
  -2   4  11       45.69       49.32      4.80 o 
  -1   4  11        3.99        6.86      2.73 o 
   0   4  11      396.66      423.39     15.43 o 
   1   4  11        0.01        0.86      1.69 o 
   2   4  11       87.35       77.23      5.72 o 
   3   4  11       24.51       21.02      4.18 o 
   4   4  11       10.33        7.49      4.02 o 
  -4   5  11       15.43        7.74      3.68 o 
  -3   5  11       54.61       62.87      6.16 o 
  -2   5  11       18.53       18.12      3.85 o 
  -1   5  11       99.83       87.22      6.02 o 
   0   5  11        0.00        0.61      2.10 o 
   1   5  11        0.69        0.69      2.30 o 
   2   5  11       25.37       33.32      5.57 o 
   3   5  11        4.29       11.47     12.46 o 
  -4   6  11        1.41       12.85      5.88 o 
  -3   6  11        9.83        9.73      4.16 o 
  -2   6  11       13.64       21.35      5.32 o 
  -1   6  11        0.81        4.30      2.86 o 
   0   6  11      171.85      162.80      8.80 o 
   1   6  11       18.32       24.61      4.69 o 
   2   6  11       34.15       36.68      5.24 o 
   3   6  11       58.52       65.70     15.31 o 
  -3   7  11       41.46       27.92      5.74 o 
  -2   7  11        7.13       14.86      4.67 o 
  -1   7  11       15.92       27.61      5.21 o 
   0   7  11        2.48        7.38      3.50 o 
   1   7  11        7.05        6.26      3.48 o 
   2   7  11       55.59       52.26      6.89 o 
  -2   8  11        9.42        2.67      3.66 o 
  -1   8  11        6.31       12.43      5.24 o 
   0   8  11       76.68       65.43     10.46 o 
   1   8  11        2.83        2.85      3.28 o 
  -5   0  12        7.66        5.21      4.92 o 
  -4   0  12        3.43        3.44      3.06 o 
  -3   0  12        1.47       -2.17      2.30 o 
  -2   0  12        0.21       -0.87      2.27 o 
  -1   0  12      201.59      200.65      7.58 o 
   0   0  12      122.48      118.98      8.30 o 
   1   0  12       10.65        9.22      2.97 o 
   2   0  12       11.20        9.49      3.30 o 
   3   0  12       36.78       47.63      7.24 o 
   4   0  12        0.43        3.97      5.02 o 
  -5   1  12       22.17        6.82      3.94 o 
  -4   1  12        6.84        3.67      2.53 o 
  -3   1  12        1.79        4.00      2.51 o 
  -2   1  12       60.43       59.74      4.06 o 
  -1   1  12       59.97       57.77      4.07 o 
   0   1  12       53.53       59.21      5.99 o 
   1   1  12      232.79      229.32      6.95 o 
   2   1  12        5.88        3.40      1.73 o 
   3   1  12       17.19       18.34      4.80 o 
   4   1  12       12.42       22.07      6.54 o 
  -5   2  12        3.60        1.67      3.57 o 
  -4   2  12        6.43       12.53      3.94 o 
  -3   2  12       37.15       37.36      3.61 o 
  -2   2  12       74.96       75.04      5.07 o 
  -1   2  12      217.51      233.41      9.18 o 
   0   2  12      120.81      133.40      5.73 o 
   1   2  12      205.90      215.90      6.70 o 
   2   2  12       20.64       25.60      2.72 o 
   3   2  12       16.58       17.34      4.06 o 
   4   2  12        0.57       -3.48      3.48 o 
  -5   3  12       16.73       21.89      7.32 o 
  -4   3  12       19.41       16.44      4.08 o 
  -3   3  12       31.67       33.49      4.36 o 
  -2   3  12      111.31      100.54      4.99 o 
  -1   3  12      159.11      154.04      5.55 o 
   0   3  12       22.92       27.68      3.01 o 
   1   3  12      369.59      349.96      9.71 o 
   2   3  12       17.33       19.15      2.65 o 
   3   3  12       43.88       42.44      5.35 o 
   4   3  12        0.02        2.25      3.19 o 
  -4   4  12        6.57        5.61      3.49 o 
  -3   4  12       42.43       35.41      4.73 o 
  -2   4  12       99.31       95.40      6.70 o 
  -1   4  12      124.58      131.00      7.08 o 
   0   4  12      103.70       97.42      7.36 o 
   1   4  12      225.64      223.09     10.19 o 
   2   4  12       57.02       48.28      3.76 o 
   3   4  12        8.17        6.98      3.28 o 
  -4   5  12        2.48        4.69      3.86 o 
  -3   5  12        4.19        7.67      3.58 o 
  -2   5  12       34.74       42.16      5.02 o 
  -1   5  12       56.22       56.82      6.01 o 
   0   5  12        0.02        1.48      2.33 o 
   1   5  12      140.42      150.03      9.40 o 
   2   5  12        0.27        1.47      3.04 o 
   3   5  12       11.82        9.19      5.54 o 
  -3   6  12        0.14        1.85      3.05 o 
  -2   6  12        0.08       -2.26      3.47 o 
  -1   6  12       39.44       41.50      4.96 o 
   0   6  12       51.14       41.57      5.09 o 
   1   6  12        0.89        1.11      2.66 o 
   2   6  12        0.02        0.28      2.55 o 
  -3   7  12        0.00       -1.18      3.44 o 
  -2   7  12       14.51       20.13      5.10 o 
  -1   7  12       12.69       15.65      4.39 o 
   0   7  12        7.02        3.28      3.16 o 
   1   7  12       30.36       28.76      5.53 o 
   2   7  12        7.65        4.39      4.50 o 
  -1   8  12       24.62       24.59      5.76 o 
   0   8  12       26.78       17.77      5.15 o 
  -5   0  13        0.03       -0.70      4.32 o 
  -4   0  13      129.87      128.81     11.87 o 
  -3   0  13       15.91       24.64      4.37 o 
  -2   0  13       22.00       26.01      3.23 o 
  -1   0  13        1.18       -0.29      2.32 o 
   0   0  13        9.47        4.78      4.61 o 
   1   0  13        1.49        1.05      2.32 o 
   2   0  13        4.36        5.74      3.12 o 
   3   0  13        1.97        5.92      4.60 o 
   4   0  13        4.59        7.47      5.84 o 
  -5   1  13       19.18       17.80      9.50 o 
  -4   1  13        0.79        0.11      1.90 o 
  -3   1  13       65.40       59.32      4.25 o 
  -2   1  13       95.07       81.02      4.65 o 
  -1   1  13       14.48       17.55      2.58 o 
   0   1  13      133.15      134.75      4.91 o 
   1   1  13        0.22        0.06      1.50 o 
   2   1  13       20.76       22.07      3.19 o 
   3   1  13       36.31       37.69      5.63 o 
   4   1  13        8.06        7.93      4.32 o 
  -5   2  13        3.06        0.67      5.36 o 
  -4   2  13       34.17       40.53      4.43 o 
  -3   2  13       33.00       36.53      3.67 o 
  -2   2  13        2.31        2.24      1.78 o 
  -1   2  13       32.93       36.59      3.66 o 
   0   2  13      136.95      149.83      6.15 o 
   1   2  13       20.86       24.26      3.04 o 
   2   2  13       39.10       43.21      3.56 o 
   3   2  13        0.00        0.33      3.34 o 
   4   2  13       14.75       15.04      5.09 o 
  -4   3  13       11.03       16.57      6.39 o 
  -3   3  13        7.06       11.76      4.04 o 
  -2   3  13       75.06       68.59      5.36 o 
  -1   3  13        2.79        3.01      2.35 o 
   0   3  13      373.00      375.00     11.07 o 
   1   3  13      172.76      167.07      8.34 o 
   2   3  13       10.88       16.31      3.33 o 
   3   3  13       39.60       41.74      5.55 o 
  -4   4  13       12.81       15.56      4.44 o 
  -3   4  13       26.35       34.48      5.26 o 
  -2   4  13       12.17        3.74      3.03 o 
  -1   4  13       38.06       50.36      5.99 o 
   0   4  13      160.42      163.74      8.67 o 
   1   4  13       25.32       23.81      4.17 o 
   2   4  13       50.39       45.15      5.22 o 
   3   4  13        0.80       -1.05      4.01 o 
  -4   5  13        0.21        1.75      3.37 o 
  -3   5  13        6.82       11.22      3.77 o 
  -2   5  13       41.42       40.07      5.34 o 
  -1   5  13        0.03        0.02      2.13 o 
   0   5  13       97.43       88.42      7.02 o 
   1   5  13       34.45       36.22      4.68 o 
   2   5  13       10.91        8.38      3.59 o 
   3   5  13       24.86       16.82      6.85 o 
  -3   6  13        5.45        6.33      3.83 o 
  -2   6  13        6.90       10.64      5.65 o 
  -1   6  13        1.56       -0.32      2.32 o 
   0   6  13        6.85       12.47      6.81 o 
   1   6  13        2.52        1.18      3.14 o 
   2   6  13        3.31        0.58      2.85 o 
  -2   7  13       22.03       26.44      5.78 o 
  -1   7  13        3.56        4.31      3.90 o 
   0   7  13        8.41       14.17      4.17 o 
   1   7  13        0.02       -3.35      3.35 o 
  -5   0  14        2.99        2.22      7.51 o 
  -4   0  14      225.82      219.81     17.64 o 
  -3   0  14       25.36       22.07      5.06 o 
  -2   0  14       70.81       73.02      5.38 o 
  -1   0  14       63.12       60.78      6.43 o 
   0   0  14       53.63       60.13      7.62 o 
   1   0  14       52.68       49.81      5.25 o 
   2   0  14       16.37       20.07      4.47 o 
   3   0  14        0.27        2.34      4.18 o 
  -5   1  14       11.99        2.73      8.02 o 
  -4   1  14        2.47        2.10      2.79 o 
  -3   1  14       64.13       60.90      5.75 o 
  -2   1  14        2.20        3.91      1.90 o 
  -1   1  14      203.09      206.93      7.66 o 
   0   1  14        2.92        2.35      1.55 o 
   1   1  14        8.73        9.42      2.38 o 
   2   1  14       36.60       32.47      4.43 o 
   3   1  14       26.38       39.13      5.61 o 
  -4   2  14       69.23       73.31      8.06 o 
  -3   2  14        4.93        3.69      2.21 o 
  -2   2  14       27.33       26.07      3.00 o 
  -1   2  14      142.27      135.83      5.98 o 
   0   2  14        2.41        2.70      2.03 o 
   1   2  14       14.06       20.48      5.33 o 
   2   2  14        7.08        9.61      2.51 o 
   3   2  14        0.99        3.90      4.38 o 
  -4   3  14        0.36        5.65      3.55 o 
  -3   3  14        6.14        2.73      2.76 o 
  -2   3  14        8.14        7.88      3.25 o 
  -1   3  14       25.38       26.51      4.28 o 
   0   3  14        2.64        0.45      1.77 o 
   1   3  14       27.98       32.20      3.74 o 
   2   3  14       29.25       33.41      5.80 o 
   3   3  14       31.12       41.95      6.80 o 
  -4   4  14       24.19       29.36      5.57 o 
  -3   4  14        0.70        0.95      3.12 o 
  -2   4  14        9.28       12.24      3.43 o 
  -1   4  14      121.62      123.46      8.01 o 
   0   4  14       25.33       28.12      4.57 o 
   1   4  14        3.77        2.00      2.53 o 
   2   4  14        5.63        6.05      3.82 o 
   3   4  14        2.56        7.44      5.44 o 
  -3   5  14       15.56       11.86      4.14 o 
  -2   5  14        3.28        0.91      2.44 o 
  -1   5  14       39.31       39.67      5.82 o 
   0   5  14        4.07        6.42      3.24 o 
   1   5  14       11.07       98.94     34.76 o 
   2   5  14       24.07       26.02      5.89 o 
  -3   6  14        5.43       18.37      6.65 o 
  -2   6  14       18.34       21.50      6.08 o 
  -1   6  14       24.72       33.57      5.50 o 
   0   6  14        6.15        9.13      6.66 o 
   1   6  14       25.72       28.60      8.29 o 
   2   6  14       10.64       11.44      6.14 o 
  -2   7  14        1.16        5.87      4.24 o 
  -1   7  14       59.14       67.39      8.63 o 
   0   7  14        3.87        1.71      3.15 o 
  -4   0  15       19.02       27.48      7.92 o 
  -3   0  15        6.92        4.56      7.23 o 
  -2   0  15       98.78       92.73      9.55 o 
  -1   0  15       22.30       18.94      5.04 o 
   0   0  15       36.01       19.72      7.93 o 
   1   0  15       13.07       18.26      4.34 o 
   2   0  15        1.48        2.12      3.12 o 
   3   0  15        0.12        1.11      4.08 o 
  -4   1  15        4.45        1.00      2.64 o 
  -3   1  15       73.74       85.18      5.63 o 
  -2   1  15        0.01        0.74      1.84 o 
  -1   1  15      110.76      145.89     19.23 o 
   0   1  15        6.46       12.24      5.97 o 
   1   1  15        3.77        5.18      2.41 o 
   2   1  15        6.60       13.42      4.17 o 
   3   1  15       25.85       47.86      6.52 o 
  -4   2  15       10.96        6.03      4.11 o 
  -3   2  15        4.74        9.23      4.43 o 
  -2   2  15       55.69       49.44      4.08 o 
  -1   2  15       10.27       15.02      4.03 o 
   0   2  15       53.10       58.45      4.78 o 
   1   2  15       18.10       26.24      4.12 o 
   2   2  15        0.17        2.58      2.49 o 
   3   2  15        0.02        5.55      5.06 o 
  -4   3  15        0.58       -2.82      3.28 o 
  -3   3  15       64.85       57.64      6.17 o 
  -2   3  15        9.19       18.75      4.38 o 
  -1   3  15       27.06       32.51      4.74 o 
   0   3  15        0.74        3.63      2.85 o 
   1   3  15       13.47       10.67      3.18 o 
   2   3  15       28.65       27.43      4.19 o 
   3   3  15       18.47       24.99      7.29 o 
  -4   4  15        4.23        2.23      3.27 o 
  -3   4  15        3.65        3.46      3.26 o 
  -2   4  15       31.45       30.53      5.01 o 
  -1   4  15        5.86        3.32      2.96 o 
   0   4  15       39.25       37.34      5.28 o 
   1   4  15       15.66       50.38     17.18 o 
   2   4  15        0.01        0.49      2.99 o 
  -3   5  15       29.03       25.61      5.26 o 
  -2   5  15        1.26        2.45      3.26 o 
  -1   5  15       25.39       26.25      5.65 o 
   0   5  15        2.30       -1.11      2.82 o 
   1   5  15        0.01        1.43      3.21 o 
   2   5  15       10.45        8.26      5.52 o 
  -2   6  15       31.91       35.27      6.51 o 
  -1   6  15        6.80        5.83      4.09 o 
   0   6  15       11.39       15.21      5.59 o 
   1   6  15        7.43        8.95      4.20 o 
  -4   0  16        0.51        0.96      3.97 o 
  -3   0  16       22.56       27.02      8.52 o 
  -2   0  16       17.50       25.02      5.84 o 
  -1   0  16        0.02       -1.73      3.38 o 
   0   0  16       25.03       26.59      8.01 o 
   1   0  16       13.29       18.43      5.73 o 
   2   0  16        2.51        6.48      3.71 o 
   3   0  16       22.84       27.49      8.03 o 
  -4   1  16       25.41       27.20      6.50 o 
  -3   1  16       23.01       24.55      4.29 o 
  -2   1  16        4.28        7.21      3.09 o 
  -1   1  16       23.70       37.02      4.00 o 
   0   1  16        1.42       -1.06      2.05 o 
   1   1  16        1.00        0.50      2.18 o 
   2   1  16       10.05       20.16      6.57 o 
   3   1  16        2.25        2.24      4.43 o 
  -4   2  16        1.72        4.63      4.67 o 
  -3   2  16        2.00       -2.01      3.28 o 
  -2   2  16       10.81        8.82      3.29 o 
  -1   2  16        0.12        4.80      4.67 o 
   0   2  16      106.43      114.61      7.82 o 
   1   2  16        3.68        1.28      2.51 o 
   2   2  16        0.68       -0.09      3.06 o 
  -3   3  16       21.24       15.58      4.94 o 
  -2   3  16        0.19        2.15      2.83 o 
  -1   3  16       66.59       71.97      6.55 o 
   0   3  16       24.54       37.24      6.59 o 
   1   3  16       13.36        5.32      3.50 o 
   2   3  16       25.26       24.86     10.63 o 
  -3   4  16        0.16        2.78      3.46 o 
  -2   4  16        4.09        1.82      2.94 o 
  -1   4  16        0.04        2.11      2.94 o 
   0   4  16      111.22      117.94     19.77 o 
   1   4  16       16.02       16.83      4.87 o 
   2   4  16        0.02        0.60      3.96 o 
  -2   5  16        1.55        2.40      3.20 o 
  -1   5  16       22.39       28.32      8.37 o 
   0   5  16        4.24        4.45      3.51 o 
   1   5  16        1.66        0.55      2.84 o 
  -1   6  16        0.07        3.08      3.65 o 
   0   6  16       10.33        7.27      4.10 o 
  -4   0  17        2.48        0.18      5.42 o 
  -3   0  17       27.17       32.40      8.14 o 
  -2   0  17        5.20        1.02      3.57 o 
  -1   0  17       30.63       27.80      6.98 o 
   0   0  17       18.74       32.16     25.82 o 
   1   0  17        0.73        5.25      5.07 o 
   2   0  17       27.34       37.91     13.28 o 
  -3   1  17        0.77        4.50      4.37 o 
  -2   1  17       28.91       34.47      4.85 o 
  -1   1  17        3.57        4.67      3.06 o 
   0   1  17        0.38        2.24      2.78 o 
   1   1  17       11.87        3.99      2.99 o 
   2   1  17       10.04       20.48      9.10 o 
  -3   2  17        7.16        2.79      3.53 o 
  -2   2  17        0.00        6.95      3.90 o 
  -1   2  17        0.07        2.02      2.85 o 
   0   2  17       23.30       30.98      4.09 o 
   1   2  17        4.83       12.98      3.78 o 
   2   2  17       32.04       52.25     14.08 o 
  -3   3  17        0.09       -0.67      3.27 o 
  -2   3  17        8.04        3.95      3.16 o 
  -1   3  17       34.25       38.13      5.33 o 
   0   3  17       45.95       58.67      7.08 o 
   1   3  17        4.52        5.01      3.86 o 
   2   3  17       15.46       36.10      9.34 o 
  -2   4  17        0.27       -3.20      3.46 o 
  -1   4  17        2.46       -1.77      2.90 o 
   0   4  17       18.81       21.20      5.03 o 
   1   4  17        8.44        4.16      4.03 o 
  -2   5  17       10.54       17.68      5.04 o 
  -1   5  17        7.71        4.62      3.99 o 
   0   5  17        3.89        4.78      3.81 o 
  -3   0  18       19.89       12.87      6.88 o 
  -2   0  18        6.56        3.11      7.53 o 
  -1   0  18       15.80       29.36      7.05 o 
   0   0  18       25.65       34.54      8.11 o 
   1   0  18        0.03       17.50     12.84 o 
   2   0  18        1.22        9.98     10.24 o 
  -3   1  18        3.69        0.88      3.67 o 
  -2   1  18       56.90       67.92      8.92 o 
  -1   1  18        0.07       -2.00      2.91 o 
   0   1  18        6.20        2.86      2.86 o 
   1   1  18       28.52       38.74      6.29 o 
  -3   2  18        9.18        8.20      4.91 o 
  -2   2  18        1.45        3.34      3.79 o 
  -1   2  18        0.82        3.98      4.11 o 
   0   2  18        4.88        6.60      3.88 o 
   1   2  18        0.13       -1.33      3.29 o 
  -2   3  18        7.70        2.99      4.49 o 
  -1   3  18        1.58        4.53      3.89 o 
   0   3  18        0.01        0.74      2.82 o 
   1   3  18       19.37       29.03      6.22 o 
  -2   4  18        0.47        0.81      3.62 o 
  -1   4  18        6.44        8.27      4.39 o 
   0   4  18        0.84       -2.16      3.59 o 
  -2   0  19        3.42       18.26      7.05 o 
  -1   0  19       35.35       65.32     10.77 o 
   0   0  19        6.94       16.62      8.56 o 
   1   0  19        1.52        0.71      4.16 o 
  -2   1  19       11.43       16.22      5.36 o 
  -1   1  19        9.65       21.87      5.87 o 
   0   1  19        0.26       -2.90      4.09 o 
   1   1  19        4.88        0.20      3.46 o 
  -2   2  19        0.07       -4.02      4.02 o 
  -1   2  19       35.02       35.39      7.52 o 
   0   2  19        5.93        9.55      5.37 o 
  -1   3  19       27.48       30.13      9.05 o 
   0   3  19        7.92       30.15     11.87 o 
  -1   0  20        5.21       -8.69      8.69 o 
                                                 
